# Supplementary material for: Crystal structure of tetra­methyl­tetra­thia­fulvalenium (1S)-camphor-10-sulfonate dihydrate
Source: Acta Crystallogr E Crystallogr Commun. 2015 Jun 3;71(Pt 7):748–51. doi: 10.1107/S2056989015010294 (PMC4518967; doi:10.1107/S2056989015010294)
Supplement: Supplementary file 1 [file e-71-00748-sup1.cif]

##############################################################################
#                                                                            #
# This CIF contains the data in a paper accepted for publication in          #
# Acta Crystallographica Section E. It conforms to the requirements of       #
# Notes for Authors for Acta Crystallographica Section E, and has been       #
# peer reviewed under the auspices of the IUCr Commission on Journals.       #
#                                                                            #
# Full details of the Crystallographic Information File format               #
# are given in the paper "The Crystallographic Information File (CIF):       #
# a New Standard Archive File for Crystallography" by S. R. Hall, F. H.      #
# Allen and I. D. Brown [Acta Cryst. (1991), A47, 655-685].                  #
#                                                                            #
# The current version of the core CIF dictionary is obtainable from          #
# ftp://ftp.iucr.org/pub/cif_core.dic.                                       #
#                                                                            #
# Software is freely available for graphical display of the structure(s)     #
# in this CIF. For information consult the CIF software page                 #
# http://www.iucr.org/resources/cif/software.                                #
#                                                                            #
# This file may be used for bona fide research purposes within the           #
# scientific community so long as proper attribution is given to the journal # 
# article from which it was obtained.                                        #
#                                                                            #
##############################################################################
data_global
_audit_creation_method     'WinGX routine CIF_UPDATE'
_audit_conform_dict_name     cif_core.dic
_audit_conform_dict_version     2.3
_journal_date_recd_electronic     2015-05-07
_journal_date_accepted     2015-05-28
_journal_name_full     'Acta Crystallographica, Section E'
_journal_year     2015
_journal_volume     71
_journal_issue      7
_journal_page_first     748
_journal_page_last     751
_journal_paper_category     GO
_journal_paper_doi     10.1107/S2056989015010294
_journal_coeditor_code     BG2555
_publ_contact_author_name     'Allain, Magali'
_publ_contact_author_address
;
MOLTECH ANJOU UMR CNRS 6200
2 bd Lavoisier
49045 Angers Cedex
France
;
_publ_contact_author_email     magali.allain@univ-angers.fr
_publ_contact_author_fax     '33(0)241735405'
_publ_contact_author_phone     '33(0)241735368'
_publ_section_title
;
Crystal structure of tetramethyltetrathiafulvalenium
(1<i>S</i>)-camphor-10-sulfonate dihydrate
;
loop_
    _publ_author_name
    _publ_author_footnote
    _publ_author_address
    'Sommer, Mathieu' .
;
Universit\'e d'Angers, CNRS UMR 6200, Laboratoire MOLTECH-Anjou,
2 Bd Lavoisier,
49045 Angers,
France
;
    'Allain*, Magali' .
;
Universit\'e d'Angers, CNRS UMR 6200, Laboratoire MOLTECH-Anjou,
2 Bd Lavoisier,
49045 Angers,
France
;
    'M\'ezi\`ere, C\'ecile' .
;
Universit\'e d'Angers, CNRS UMR 6200, Laboratoire MOLTECH-Anjou,
2 Bd Lavoisier,
49045 Angers,
France
;
    'Pop, Flavia' .
;
Universit\'e d'Angers, CNRS UMR 6200, Laboratoire MOLTECH-Anjou,
2 Bd Lavoisier,
49045 Angers,
France
;
    'Giffard, Michel' .
;
Universit\'e d'Angers, CNRS UMR 6200, Laboratoire MOLTECH-Anjou,
2 Bd Lavoisier,
49045 Angers,
France
;
_publ_section_synopsis
;
In this salt, two types of TMTTF units are present as TMTTF<b>^.^</b>^+^
radical cations which form one-dimensional stacks in which they are associated
two by two, forming dimers with short S...S contacts. The S-camphSO~3~ anions
also form stacks and are connected with each other <i>via</i> O---H...O
hydrogen bonds. The columns of cations and anions are connected through
C---H...O hydrogen bonds.
;
data_I
_database_code_depnum_ccdc_archive 'CCDC 1403700'
_audit_creation_method     'WinGX routine CIF_UPDATE'
_chemical_name_systematic
;
Tetramethyltetrathiafulvalenium
(<i>S</i>)-(7,7-dimethyl-2-methylidenebicyclo[2.2.1]heptan-1-yl)methanesulfonate
dihydrate
;
_chemical_name_common
;
Tetramethyltetrathiafulvalenium (1<i>S</i>)-camphor-10-sulfonate dihydrate
;
_chemical_formula_moiety     'C10 H12 S4 +, C10 H15 O4 S -, 2(H2 O)'
_chemical_formula_sum     'C20 H31 O6 S5'
_chemical_formula_iupac     'C10 H12 S4 +, C10 H15 O4 S -, 2H2 O'
_chemical_formula_weight     527.75
_symmetry_cell_setting     monoclinic
_symmetry_space_group_name_H-M     'P 21'
_symmetry_space_group_name_Hall     'P 2yb'
loop_
    _symmetry_equiv_pos_as_xyz
    'x, y, z'
    '-x, y+1/2, -z'
_cell_length_a     7.1612(6)
_cell_length_b     12.537(2)
_cell_length_c     26.906(4)
_cell_angle_alpha     90
_cell_angle_beta     91.331(8)
_cell_angle_gamma     90
_cell_volume     2415.0(6)
_cell_formula_units_Z     4
_cell_measurement_reflns_used     14430
_cell_measurement_theta_min     2.27
_cell_measurement_theta_max     28.01
_cell_measurement_temperature     293(2)
_exptl_crystal_description     needle
_exptl_crystal_colour     black
_exptl_crystal_size_max     0.32
_exptl_crystal_size_mid     0.07
_exptl_crystal_size_min     0.05
_exptl_crystal_density_diffrn     1.452
_exptl_crystal_density_method     'not measured'
_exptl_crystal_F_000     1116
_exptl_absorpt_coefficient_mu     0.514
_exptl_absorpt_correction_type     multi-scan
_exptl_absorpt_process_details
;
(SADABS; Bruker, 2008)
;
_exptl_absorpt_correction_T_min     0.818
_exptl_absorpt_correction_T_max     0.975
_diffrn_ambient_temperature     293(2)
_diffrn_radiation_type     MoK\a
_diffrn_radiation_wavelength     0.71073
_diffrn_radiation_monochromator     graphite
_diffrn_measurement_device_type     'Nonius KappaCCD'
_diffrn_measurement_method     CCD
_diffrn_detector_area_resol_mean     9
_diffrn_reflns_number     27748
_diffrn_reflns_av_R_equivalents     0.0446
_diffrn_reflns_theta_min     2.27
_diffrn_reflns_theta_max     28.01
_diffrn_reflns_theta_full     25
_diffrn_measured_fraction_theta_max     0.945
_diffrn_measured_fraction_theta_full     0.973
_diffrn_reflns_limit_h_min     -9
_diffrn_reflns_limit_h_max     9
_diffrn_reflns_limit_k_min     -16
_diffrn_reflns_limit_k_max     16
_diffrn_reflns_limit_l_min     -34
_diffrn_reflns_limit_l_max     35
_refine_special_details
;
Refinement of <i>F</i>^2^ against ALL reflections. The weighted <i>R</i>-factor
<i>wR</i> and goodness of fit <i>S</i> are based on <i>F</i>^2^, conventional
<i>R</i>-factors <i>R</i> are based on <i>F</i>, with <i>F</i> set to zero for
negative <i>F</i>^2^. The threshold expression of <i>F</i>^2^ >
\s(<i>F</i>^2^) is used only for calculating <i>R</i>-factors(gt) <i>etc</i>.
and is not relevant to the choice of reflections for refinement.
<i>R</i>-factors based on <i>F</i>^2^ are statistically about twice as large
as those based on <i>F</i>, and <i>R</i>- factors based on ALL data will be
even larger. The H atoms on the water molecules were added by Fourier
difference map and then restrained with 13 <i>DFIX</i> commands between O and H
and H and H on the 4 water molecules.
;
_reflns_number_total     9990
_reflns_number_gt     7458
_reflns_threshold_expression     I>2\s(I)
_refine_ls_structure_factor_coef     Fsqd
_refine_ls_matrix_type     full
_refine_ls_R_factor_all     0.0714
_refine_ls_R_factor_gt     0.0424
_refine_ls_wR_factor_gt     0.0975
_refine_ls_wR_factor_ref     0.1066
_refine_ls_goodness_of_fit_ref     1.085
_refine_ls_restrained_S_all     1.085
_refine_ls_number_reflns     9990
_refine_ls_number_parameters     596
_refine_ls_number_restraints     14
_refine_ls_hydrogen_treatment     mixed
_refine_ls_weighting_scheme     calc
_refine_ls_weighting_details
         'calc w=1/[\s^2^(Fo^2^)+(0.0443P)^2^+0.7423P] where P=(Fo^2^+2Fc^2^)/3'
_atom_sites_solution_hydrogens     geom
_atom_sites_solution_primary     direct
_atom_sites_solution_secondary     difmap
_refine_ls_shift/su_max     0.001
_refine_diff_density_max     0.31
_refine_diff_density_min     -0.334
_refine_ls_extinction_method     none
_refine_ls_abs_structure_details
;
Flack (1983), 4218 Friedel pairs
;
_refine_ls_abs_structure_Flack     0.15(6)
loop_
    _atom_type_symbol
    _atom_type_description
    _atom_type_scat_dispersion_real
    _atom_type_scat_dispersion_imag
    _atom_type_scat_source
    C C 0.0033 0.0016 'International Tables Vol C Tables 4.2.6.8 and 6.1.1.4'
    H H 0 0 'International Tables Vol C Tables 4.2.6.8 and 6.1.1.4'
    O O 0.0106 0.006 'International Tables Vol C Tables 4.2.6.8 and 6.1.1.4'
    S S 0.1246 0.1234 'International Tables Vol C Tables 4.2.6.8 and 6.1.1.4'
_computing_data_collection
;
COLLECT (Hooft, 2008)
;
_computing_cell_refinement
;
DIRAX (Duisenberg, 1992)
;
_computing_data_reduction
;
EvalCCD (Duisenberg <i>et al.</i>,  2000)
;
_computing_structure_solution
;
SHELXS97 (Sheldrick, 2008)
;
_computing_structure_refinement
;
SHELXL97 (Sheldrick, 2008)
;
_computing_molecular_graphics
;
DIAMOND (Brandenburg, 2014)
;
_computing_publication_material
;
WinGX (Farrugia, 2012)
;
loop_
    _atom_site_type_symbol
    _atom_site_label
    _atom_site_fract_x
    _atom_site_fract_y
    _atom_site_fract_z
    _atom_site_U_iso_or_equiv
    _atom_site_adp_type
    _atom_site_calc_flag
    _atom_site_refinement_flags
    _atom_site_occupancy
    _atom_site_disorder_assembly
    _atom_site_disorder_group
    C C1 1.0039(5) 0.7691(4) 0.74395(15) 0.0315(10) Uani d . 1 . .
    C C2 1.0143(5) 0.8691(4) 0.72164(15) 0.0305(10) Uani d . 1 . .
    C C3 0.9649(5) 0.6176(4) 0.80764(14) 0.0321(10) Uani d . 1 . .
    C C4 0.9783(5) 0.5681(4) 0.76277(16) 0.0339(10) Uani d . 1 . .
    C C5 0.9429(6) 0.5649(4) 0.85764(16) 0.0434(12) Uani d . 1 . .
    H H5A 0.9354 0.489 0.8534 0.065 Uiso calc R 1 . .
    H H5B 0.8308 0.5902 0.8726 0.065 Uiso calc R 1 . .
    H H5C 1.0485 0.582 0.8788 0.065 Uiso calc R 1 . .
    C C6 0.9712(6) 0.4506(4) 0.75210(17) 0.0441(12) Uani d . 1 . .
    H H6A 0.9787 0.4117 0.7828 0.066 Uiso calc R 1 . .
    H H6B 1.0744 0.4313 0.7318 0.066 Uiso calc R 1 . .
    H H6C 0.8561 0.4338 0.7349 0.066 Uiso calc R 1 . .
    C C7 1.0197(5) 1.0716(4) 0.70563(15) 0.0352(11) Uani d . 1 . .
    C C8 1.0332(5) 1.0260(4) 0.66036(15) 0.0349(11) Uani d . 1 . .
    C C9 1.0103(6) 1.1901(4) 0.71473(17) 0.0463(12) Uani d . 1 . .
    H H9A 1.0895 1.2264 0.6919 0.069 Uiso calc R 1 . .
    H H9B 1.0515 1.2053 0.7482 0.069 Uiso calc R 1 . .
    H H9C 0.8839 1.2142 0.7099 0.069 Uiso calc R 1 . .
    C C10 1.0429(7) 1.0846(4) 0.61183(16) 0.0506(13) Uani d . 1 . .
    H H10A 1.1688 1.1079 0.6068 0.076 Uiso calc R 1 . .
    H H10B 0.9615 1.1454 0.6124 0.076 Uiso calc R 1 . .
    H H10C 1.0047 1.038 0.5852 0.076 Uiso calc R 1 . .
    C C11 0.4647(5) 0.7052(4) 0.77718(14) 0.0290(10) Uani d . 1 . .
    C C12 0.4751(5) 0.8039(4) 0.75490(15) 0.0295(9) Uani d . 1 . .
    C C13 0.4408(5) 0.5506(4) 0.83837(15) 0.0346(10) Uani d . 1 . .
    C C14 0.4550(5) 0.5035(4) 0.79301(15) 0.0312(10) Uani d . 1 . .
    C C15 0.4332(6) 0.4884(5) 0.88686(15) 0.0450(12) Uani d . 1 . .
    H H15A 0.5534 0.4577 0.8943 0.067 Uiso calc R 1 . .
    H H15B 0.3417 0.4327 0.8836 0.067 Uiso calc R 1 . .
    H H15C 0.3995 0.5356 0.9133 0.067 Uiso calc R 1 . .
    C C16 0.4630(7) 0.3864(4) 0.78380(17) 0.0477(13) Uani d . 1 . .
    H H16A 0.3503 0.3537 0.7949 0.072 Uiso calc R 1 . .
    H H16B 0.5682 0.3566 0.8017 0.072 Uiso calc R 1 . .
    H H16C 0.4758 0.3735 0.7489 0.072 Uiso calc R 1 . .
    C C17 0.4983(5) 1.0066(4) 0.73563(15) 0.0313(10) Uani d . 1 . .
    C C18 0.5138(5) 0.9570(4) 0.69180(13) 0.0302(10) Uani d . 1 . .
    C C19 0.5022(6) 1.1239(4) 0.74642(16) 0.0432(12) Uani d . 1 . .
    H H19A 0.5142 1.1627 0.7159 0.065 Uiso calc R 1 . .
    H H19B 0.6064 1.1398 0.7682 0.065 Uiso calc R 1 . .
    H H19C 0.3883 1.1442 0.762 0.065 Uiso calc R 1 . .
    C C20 0.5357(6) 1.0069(4) 0.64138(15) 0.0429(12) Uani d . 1 . .
    H H20A 0.5225 1.0829 0.644 0.064 Uiso calc R 1 . .
    H H20B 0.4415 0.9795 0.6189 0.064 Uiso calc R 1 . .
    H H20C 0.657 0.9902 0.6291 0.064 Uiso calc R 1 . .
    C C21 0.4508(6) 0.4156(3) 0.57341(14) 0.0368(10) Uani d . 1 . .
    H H21A 0.5631 0.387 0.559 0.044 Uiso calc R 1 . .
    H H21B 0.3465 0.3769 0.5585 0.044 Uiso calc R 1 . .
    C C22 0.4333(5) 0.5309(3) 0.55588(12) 0.0312(8) Uani d . 1 . .
    C C23 0.3084(6) 0.6086(4) 0.58581(15) 0.0450(11) Uani d . 1 . .
    H H23A 0.177 0.5928 0.5802 0.054 Uiso calc R 1 . .
    H H23B 0.3373 0.6041 0.6211 0.054 Uiso calc R 1 . .
    C C24 0.3572(6) 0.7193(3) 0.56544(15) 0.0518(11) Uani d . 1 . .
    H H24A 0.2471 0.7541 0.5514 0.062 Uiso calc R 1 . .
    H H24B 0.4107 0.7642 0.5914 0.062 Uiso calc R 1 . .
    C C25 0.4994(6) 0.6970(4) 0.52537(15) 0.0442(11) Uani d . 1 . .
    H H25 0.5759 0.7583 0.516 0.053 Uiso calc R 1 . .
    C C26 0.3896(7) 0.6448(3) 0.48247(13) 0.0508(11) Uani d . 1 . .
    H H26A 0.2756 0.6837 0.4747 0.061 Uiso calc R 1 . .
    H H26B 0.464 0.64 0.4529 0.061 Uiso calc R 1 . .
    C C27 0.3477(5) 0.5348(4) 0.50338(13) 0.0400(9) Uani d . 1 . .
    C C28 0.6108(5) 0.6007(3) 0.54804(12) 0.0356(9) Uani d . 1 . .
    C C29 0.7228(6) 0.6330(4) 0.59547(15) 0.0498(12) Uani d . 1 . .
    H H29A 0.804 0.6915 0.588 0.075 Uiso calc R 1 . .
    H H29B 0.796 0.5734 0.607 0.075 Uiso calc R 1 . .
    H H29C 0.6381 0.6541 0.6208 0.075 Uiso calc R 1 . .
    C C30 0.7494(6) 0.5486(4) 0.51178(15) 0.0585(13) Uani d . 1 . .
    H H30A 0.6807 0.513 0.4856 0.088 Uiso calc R 1 . .
    H H30B 0.826 0.4979 0.5295 0.088 Uiso calc R 1 . .
    H H30C 0.8271 0.6028 0.4978 0.088 Uiso calc R 1 . .
    C C31 0.9937(5) 0.1623(3) 0.92505(13) 0.0320(9) Uani d . 1 . .
    H H31A 1.108 0.187 0.9413 0.038 Uiso calc R 1 . .
    H H31B 0.8927 0.2041 0.9385 0.038 Uiso calc R 1 . .
    C C32 0.9641(5) 0.0474(3) 0.94173(11) 0.0289(8) Uani d . 1 . .
    C C33 0.8680(5) 0.0448(3) 0.99285(13) 0.0391(9) Uani d . 1 . .
    C C34 0.8975(6) -0.0648(3) 1.01455(14) 0.0459(10) Uani d . 1 . .
    H H34A 0.7797 -0.1012 1.0193 0.055 Uiso calc R 1 . .
    H H34B 0.9666 -0.0618 1.0459 0.055 Uiso calc R 1 . .
    C C35 1.0107(6) -0.1182(4) 0.97438(15) 0.0432(11) Uani d . 1 . .
    H H35 1.0812 -0.181 0.9857 0.052 Uiso calc R 1 . .
    C C36 0.8726(6) -0.1400(3) 0.93109(14) 0.0493(11) Uani d . 1 . .
    H H36A 0.7588 -0.1724 0.9428 0.059 Uiso calc R 1 . .
    H H36B 0.9274 -0.1862 0.9065 0.059 Uiso calc R 1 . .
    C C37 0.8346(6) -0.0278(4) 0.90965(15) 0.0455(10) Uani d . 1 . .
    H H37A 0.7043 -0.0083 0.9129 0.055 Uiso calc R 1 . .
    H H37B 0.8663 -0.0244 0.8748 0.055 Uiso calc R 1 . .
    C C38 1.1338(5) -0.0259(3) 0.95488(13) 0.0371(8) Uani d . 1 . .
    C C39 1.2680(6) 0.0219(4) 0.99411(17) 0.0598(13) Uani d . 1 . .
    H H39A 1.3389 0.0782 0.9794 0.09 Uiso calc R 1 . .
    H H39B 1.3515 -0.0326 1.0063 0.09 Uiso calc R 1 . .
    H H39C 1.1979 0.0499 1.0211 0.09 Uiso calc R 1 . .
    C C40 1.2493(6) -0.0604(4) 0.91036(17) 0.0550(13) Uani d . 1 . .
    H H40A 1.3261 -0.1202 0.9196 0.082 Uiso calc R 1 . .
    H H40B 1.3272 -0.0023 0.9003 0.082 Uiso calc R 1 . .
    H H40C 1.167 -0.0802 0.8833 0.082 Uiso calc R 1 . .
    O O1 0.2874(4) 0.4218(3) 0.66027(11) 0.0628(10) Uani d . 1 . .
    O O2 0.6222(4) 0.4306(3) 0.66083(10) 0.0534(9) Uani d . 1 . .
    O O3 0.4668(6) 0.2661(4) 0.63816(14) 0.0813(13) Uani d . 1 . .
    O O4 0.2623(4) 0.4644(3) 0.48213(10) 0.0586(8) Uani d . 1 . .
    O O5 1.0396(5) 0.3107(3) 0.86141(12) 0.0650(10) Uani d . 1 . .
    O O6 0.8332(4) 0.1656(3) 0.83627(11) 0.0575(9) Uani d . 1 . .
    O O7 1.1630(4) 0.1376(3) 0.84020(10) 0.0476(8) Uani d . 1 . .
    O O8 0.7881(4) 0.1182(2) 1.01231(10) 0.0581(8) Uani d . 1 . .
    O O9 0.5021(7) 0.2784(4) 0.9811(2) 0.1014(17) Uani d D 1 . .
    H H91 0.522(11) 0.258(6) 0.9499(10) 0.152 Uiso d D 1 . .
    H H92 0.570(10) 0.230(5) 0.997(2) 0.152 Uiso d D 1 . .
    O O10 0.5008(5) 0.2052(5) 0.88554(15) 0.0837(13) Uani d D 1 . .
    H H101 0.599(5) 0.191(6) 0.870(2) 0.126 Uiso d D 1 . .
    H H102 0.410(5) 0.200(6) 0.8652(17) 0.126 Uiso d D 1 . .
    O O11 0.9508(5) 0.3613(4) 0.61152(16) 0.0889(15) Uani d D 1 . .
    H H111 1.053(4) 0.393(5) 0.6200(16) 0.133 Uiso d D 1 . .
    H H112 0.865(5) 0.395(5) 0.625(2) 0.133 Uiso d D 1 . .
    O O12 1.0154(7) 0.2917(5) 0.5172(2) 0.1124(19) Uani d D 1 . .
    H H121 1.014(12) 0.329(6) 0.5444(17) 0.169 Uiso d D 1 . .
    H H122 1.085(10) 0.331(6) 0.498(2) 0.169 Uiso d D 1 . .
    S S1 0.97592(14) 0.75623(9) 0.80709(4) 0.0348(3) Uani d . 1 . .
    S S2 1.01099(15) 0.65135(9) 0.71188(4) 0.0375(3) Uani d . 1 . .
    S S3 1.00760(14) 0.98512(9) 0.75585(4) 0.0337(3) Uani d . 1 . .
    S S4 1.03468(15) 0.88716(10) 0.65885(4) 0.0380(3) Uani d . 1 . .
    S S5 0.44108(14) 0.68713(9) 0.84015(4) 0.0350(3) Uani d . 1 . .
    S S6 0.47203(15) 0.58999(9) 0.74292(4) 0.0345(3) Uani d . 1 . .
    S S7 0.46796(15) 0.92346(9) 0.78738(4) 0.0349(3) Uani d . 1 . .
    S S8 0.50273(15) 0.81870(10) 0.69212(4) 0.0360(3) Uani d . 1 . .
    S S9 0.45931(16) 0.38087(11) 0.63808(4) 0.0435(3) Uani d . 1 . .
    S S10 1.00831(14) 0.19673(10) 0.86075(4) 0.0361(3) Uani d . 1 . .
loop_
    _atom_site_aniso_label
    _atom_site_aniso_U_11
    _atom_site_aniso_U_22
    _atom_site_aniso_U_33
    _atom_site_aniso_U_12
    _atom_site_aniso_U_13
    _atom_site_aniso_U_23
    C1 0.039(2) 0.032(3) 0.023(2) 0.0003(19) -0.0012(15) 0.0016(19)
    C2 0.035(2) 0.027(3) 0.029(2) -0.0003(18) 0.0003(15) -0.005(2)
    C3 0.035(2) 0.027(3) 0.034(2) 0.0007(18) -0.0001(16) 0.005(2)
    C4 0.037(2) 0.031(3) 0.034(2) 0.0006(19) -0.0010(16) 0.002(2)
    C5 0.050(3) 0.043(3) 0.038(3) 0.008(2) 0.0076(19) 0.007(2)
    C6 0.055(3) 0.032(3) 0.044(3) 0.000(2) -0.0025(19) -0.001(2)
    C7 0.040(2) 0.035(3) 0.031(2) 0.0008(19) 0.0015(16) 0.007(2)
    C8 0.034(2) 0.036(3) 0.035(2) -0.0006(18) -0.0031(16) 0.008(2)
    C9 0.062(3) 0.032(3) 0.044(3) 0.000(2) 0.007(2) 0.002(2)
    C10 0.071(3) 0.048(4) 0.034(3) -0.014(3) 0.000(2) 0.012(2)
    C11 0.0312(19) 0.033(3) 0.023(2) 0.0032(19) 0.0019(14) 0.002(2)
    C12 0.035(2) 0.024(3) 0.030(2) 0.0026(18) 0.0024(15) -0.0009(19)
    C13 0.035(2) 0.038(3) 0.032(2) -0.0039(19) 0.0056(16) 0.002(2)
    C14 0.033(2) 0.028(3) 0.033(2) -0.0019(17) 0.0026(16) 0.0068(19)
    C15 0.050(2) 0.050(3) 0.034(2) 0.003(2) 0.0046(18) 0.011(2)
    C16 0.072(3) 0.030(3) 0.042(3) 0.011(2) 0.007(2) 0.006(2)
    C17 0.039(2) 0.026(3) 0.028(2) -0.0015(18) -0.0031(16) 0.0059(19)
    C18 0.0316(19) 0.033(3) 0.026(2) 0.0023(17) 0.0012(15) 0.0036(19)
    C19 0.059(3) 0.028(3) 0.042(3) -0.006(2) 0.003(2) -0.001(2)
    C20 0.060(3) 0.041(3) 0.029(2) 0.000(2) 0.0070(18) 0.011(2)
    C21 0.051(2) 0.030(3) 0.029(2) 0.000(2) 0.0015(16) -0.0003(18)
    C22 0.038(2) 0.034(2) 0.0219(16) 0.0023(18) -0.0015(14) -0.0006(15)
    C23 0.048(2) 0.051(3) 0.037(2) 0.016(2) 0.0088(17) -0.0042(19)
    C24 0.072(3) 0.042(3) 0.042(2) 0.018(2) -0.008(2) -0.0084(19)
    C25 0.069(3) 0.029(3) 0.035(2) -0.005(2) 0.001(2) 0.003(2)
    C26 0.081(3) 0.042(3) 0.0291(18) 0.008(2) -0.0063(19) 0.0053(17)
    C27 0.046(2) 0.041(3) 0.0330(18) 0.003(2) -0.0017(16) -0.0019(18)
    C28 0.041(2) 0.036(2) 0.0290(17) -0.0021(18) 0.0007(15) 0.0029(16)
    C29 0.053(3) 0.049(3) 0.046(2) -0.005(2) -0.0122(19) -0.002(2)
    C30 0.058(3) 0.073(4) 0.045(2) -0.002(3) 0.019(2) -0.001(2)
    C31 0.040(2) 0.035(3) 0.0213(17) 0.0033(17) 0.0035(14) 0.0031(16)
    C32 0.0349(19) 0.031(2) 0.0204(15) -0.0019(17) 0.0016(14) -0.0006(14)
    C33 0.048(2) 0.037(2) 0.0333(18) 0.001(2) 0.0107(17) 0.0007(17)
    C34 0.068(3) 0.037(3) 0.0335(19) -0.001(2) 0.0188(18) 0.0046(17)
    C35 0.067(3) 0.033(3) 0.030(2) 0.007(2) 0.0087(19) 0.005(2)
    C36 0.073(3) 0.031(2) 0.044(2) -0.018(2) 0.012(2) -0.0080(18)
    C37 0.056(2) 0.043(3) 0.037(2) -0.019(2) -0.0051(18) -0.0048(19)
    C38 0.046(2) 0.030(2) 0.0348(18) 0.0075(18) 0.0007(16) 0.0054(16)
    C39 0.059(3) 0.061(4) 0.059(3) 0.007(3) -0.020(2) 0.005(2)
    C40 0.054(3) 0.048(3) 0.064(3) 0.017(2) 0.026(2) 0.011(2)
    O1 0.0554(18) 0.086(3) 0.0478(18) -0.0072(17) 0.0242(14) 0.0106(17)
    O2 0.0572(18) 0.069(2) 0.0338(15) 0.0003(16) -0.0061(13) 0.0089(15)
    O3 0.153(4) 0.035(3) 0.057(3) 0.004(2) 0.006(2) 0.017(2)
    O4 0.083(2) 0.052(2) 0.0404(15) -0.0110(17) -0.0206(15) -0.0034(14)
    O5 0.114(3) 0.035(2) 0.046(2) -0.006(2) 0.0016(19) 0.0137(18)
    O6 0.0423(16) 0.085(3) 0.0447(16) -0.0022(16) -0.0117(13) 0.0147(17)
    O7 0.0464(16) 0.061(2) 0.0358(15) 0.0008(15) 0.0150(12) 0.0057(15)
    O8 0.081(2) 0.0403(18) 0.0541(17) 0.0092(16) 0.0368(15) -0.0004(14)
    O9 0.092(3) 0.075(4) 0.137(5) 0.021(2) -0.002(3) -0.035(3)
    O10 0.0447(18) 0.126(4) 0.080(3) 0.003(3) -0.0029(17) 0.007(3)
    O11 0.060(2) 0.124(4) 0.083(3) 0.028(3) 0.003(2) 0.001(3)
    O12 0.100(3) 0.095(5) 0.143(5) -0.034(3) 0.020(3) -0.035(4)
    S1 0.0475(6) 0.0306(7) 0.0266(5) 0.0005(5) 0.0046(4) 0.0000(5)
    S2 0.0555(6) 0.0308(8) 0.0260(5) -0.0030(5) -0.0029(4) -0.0021(5)
    S3 0.0473(6) 0.0258(7) 0.0281(6) -0.0005(5) 0.0048(4) 0.0010(5)
    S4 0.0536(6) 0.0345(8) 0.0257(5) -0.0040(5) -0.0010(4) 0.0006(5)
    S5 0.0475(6) 0.0333(8) 0.0240(5) -0.0009(5) 0.0015(4) 0.0001(5)
    S6 0.0491(6) 0.0283(7) 0.0263(5) 0.0035(5) 0.0060(4) 0.0008(5)
    S7 0.0533(6) 0.0274(7) 0.0239(5) -0.0028(5) 0.0011(4) -0.0010(5)
    S8 0.0535(6) 0.0315(7) 0.0233(5) 0.0049(5) 0.0064(4) -0.0003(5)
    S9 0.0629(7) 0.0408(8) 0.0269(5) -0.0014(6) 0.0041(5) 0.0078(5)
    S10 0.0428(5) 0.0381(8) 0.0274(5) -0.0013(5) 0.0010(4) 0.0085(5)
_geom_special_details
;
All e.s.d.'s (except the e.s.d. in the dihedral angle between two l.s. planes)
are estimated using the full covariance matrix. The cell e.s.d.'s are taken
into account individually in the estimation of e.s.d.'s in distances, angles
and torsion angles; correlations between e.s.d.'s in cell parameters are only
used when they are defined by crystal symmetry. An approximate (isotropic)
treatment of cell e.s.d.'s is used for estimating e.s.d.'s involving l.s.
planes.
;
loop_
    _geom_bond_atom_site_label_1
    _geom_bond_atom_site_label_2
    _geom_bond_site_symmetry_2
    _geom_bond_distance
    _geom_bond_publ_flag
    C1 C2 . 1.392(6) ?
    C1 S2 . 1.711(5) ?
    C1 S1 . 1.723(4) ?
    C2 S4 . 1.714(4) ?
    C2 S3 . 1.723(5) ?
    C3 C4 . 1.363(6) ?
    C3 C5 . 1.510(6) ?
    C3 S1 . 1.740(5) ?
    C4 C6 . 1.501(7) ?
    C4 S2 . 1.742(4) ?
    C5 H5A . 0.96 ?
    C5 H5B . 0.96 ?
    C5 H5C . 0.96 ?
    C6 H6A . 0.96 ?
    C6 H6B . 0.96 ?
    C6 H6C . 0.96 ?
    C7 C8 . 1.351(6) ?
    C7 C9 . 1.507(7) ?
    C7 S3 . 1.736(4) ?
    C8 C10 . 1.502(6) ?
    C8 S4 . 1.741(5) ?
    C9 H9A . 0.96 ?
    C9 H9B . 0.96 ?
    C9 H9C . 0.96 ?
    C10 H10A . 0.96 ?
    C10 H10B . 0.96 ?
    C10 H10C . 0.96 ?
    C11 C12 . 1.378(6) ?
    C11 S6 . 1.714(5) ?
    C11 S5 . 1.722(4) ?
    C12 S8 . 1.715(4) ?
    C12 S7 . 1.736(5) ?
    C13 C14 . 1.361(6) ?
    C13 C15 . 1.522(6) ?
    C13 S5 . 1.713(5) ?
    C14 C16 . 1.490(7) ?
    C14 S6 . 1.736(4) ?
    C15 H15A . 0.96 ?
    C15 H15B . 0.96 ?
    C15 H15C . 0.96 ?
    C16 H16A . 0.96 ?
    C16 H16B . 0.96 ?
    C16 H16C . 0.96 ?
    C17 C18 . 1.340(6) ?
    C17 C19 . 1.499(6) ?
    C17 S7 . 1.757(4) ?
    C18 C20 . 1.505(5) ?
    C18 S8 . 1.736(5) ?
    C19 H19A . 0.96 ?
    C19 H19B . 0.96 ?
    C19 H19C . 0.96 ?
    C20 H20A . 0.96 ?
    C20 H20B . 0.96 ?
    C20 H20C . 0.96 ?
    C21 C22 . 1.524(6) ?
    C21 S9 . 1.793(4) ?
    C21 H21A . 0.97 ?
    C21 H21B . 0.97 ?
    C22 C27 . 1.527(5) ?
    C22 C23 . 1.560(5) ?
    C22 C28 . 1.562(5) ?
    C23 C24 . 1.535(6) ?
    C23 H23A . 0.97 ?
    C23 H23B . 0.97 ?
    C24 C25 . 1.526(6) ?
    C24 H24A . 0.97 ?
    C24 H24B . 0.97 ?
    C25 C26 . 1.528(6) ?
    C25 C28 . 1.562(6) ?
    C25 H25 . 0.98 ?
    C26 C27 . 1.522(6) ?
    C26 H26A . 0.97 ?
    C26 H26B . 0.97 ?
    C27 O4 . 1.210(5) ?
    C28 C29 . 1.546(5) ?
    C28 C30 . 1.552(5) ?
    C29 H29A . 0.96 ?
    C29 H29B . 0.96 ?
    C29 H29C . 0.96 ?
    C30 H30A . 0.96 ?
    C30 H30B . 0.96 ?
    C30 H30C . 0.96 ?
    C31 C32 . 1.526(6) ?
    C31 S10 . 1.789(4) ?
    C31 H31A . 0.97 ?
    C31 H31B . 0.97 ?
    C32 C33 . 1.553(4) ?
    C32 C38 . 1.557(5) ?
    C32 C37 . 1.567(5) ?
    C33 O8 . 1.209(5) ?
    C33 C34 . 1.506(6) ?
    C34 C35 . 1.522(5) ?
    C34 H34A . 0.97 ?
    C34 H34B . 0.97 ?
    C35 C36 . 1.535(6) ?
    C35 C38 . 1.554(6) ?
    C35 H35 . 0.98 ?
    C36 C37 . 1.542(6) ?
    C36 H36A . 0.97 ?
    C36 H36B . 0.97 ?
    C37 H37A . 0.97 ?
    C37 H37B . 0.97 ?
    C38 C39 . 1.533(6) ?
    C38 C40 . 1.534(5) ?
    C39 H39A . 0.96 ?
    C39 H39B . 0.96 ?
    C39 H39C . 0.96 ?
    C40 H40A . 0.96 ?
    C40 H40B . 0.96 ?
    C40 H40C . 0.96 ?
    O1 S9 . 1.473(3) ?
    O2 S9 . 1.446(3) ?
    O3 S9 . 1.440(5) ?
    O5 S10 . 1.446(4) ?
    O6 S10 . 1.456(3) ?
    O7 S10 . 1.453(3) ?
    O9 H91 . 0.89(2) ?
    O9 H92 . 0.88(2) ?
    O10 H101 . 0.846(19) ?
    O10 H102 . 0.841(19) ?
    O11 H111 . 0.857(19) ?
    O11 H112 . 0.83(2) ?
    O12 H121 . 0.867(19) ?
    O12 H122 . 0.88(2) ?
loop_
    _geom_angle_atom_site_label_1
    _geom_angle_atom_site_label_2
    _geom_angle_atom_site_label_3
    _geom_angle_site_symmetry_1
    _geom_angle_site_symmetry_3
    _geom_angle
    _geom_angle_publ_flag
    C2 C1 S2 . . 123.8(3) ?
    C2 C1 S1 . . 121.2(3) ?
    S2 C1 S1 . . 115.0(3) ?
    C1 C2 S4 . . 123.4(3) ?
    C1 C2 S3 . . 121.8(3) ?
    S4 C2 S3 . . 114.8(3) ?
    C4 C3 C5 . . 126.9(4) ?
    C4 C3 S1 . . 116.3(3) ?
    C5 C3 S1 . . 116.8(3) ?
    C3 C4 C6 . . 127.9(4) ?
    C3 C4 S2 . . 115.9(4) ?
    C6 C4 S2 . . 116.2(3) ?
    C3 C5 H5A . . 109.5 ?
    C3 C5 H5B . . 109.5 ?
    H5A C5 H5B . . 109.5 ?
    C3 C5 H5C . . 109.5 ?
    H5A C5 H5C . . 109.5 ?
    H5B C5 H5C . . 109.5 ?
    C4 C6 H6A . . 109.5 ?
    C4 C6 H6B . . 109.5 ?
    H6A C6 H6B . . 109.5 ?
    C4 C6 H6C . . 109.5 ?
    H6A C6 H6C . . 109.5 ?
    H6B C6 H6C . . 109.5 ?
    C8 C7 C9 . . 124.6(4) ?
    C8 C7 S3 . . 116.3(4) ?
    C9 C7 S3 . . 119.1(3) ?
    C7 C8 C10 . . 125.6(5) ?
    C7 C8 S4 . . 116.4(3) ?
    C10 C8 S4 . . 117.9(4) ?
    C7 C9 H9A . . 109.5 ?
    C7 C9 H9B . . 109.5 ?
    H9A C9 H9B . . 109.5 ?
    C7 C9 H9C . . 109.5 ?
    H9A C9 H9C . . 109.5 ?
    H9B C9 H9C . . 109.5 ?
    C8 C10 H10A . . 109.5 ?
    C8 C10 H10B . . 109.5 ?
    H10A C10 H10B . . 109.5 ?
    C8 C10 H10C . . 109.5 ?
    H10A C10 H10C . . 109.5 ?
    H10B C10 H10C . . 109.5 ?
    C12 C11 S6 . . 121.3(3) ?
    C12 C11 S5 . . 123.6(3) ?
    S6 C11 S5 . . 115.1(3) ?
    C11 C12 S8 . . 122.3(3) ?
    C11 C12 S7 . . 123.6(3) ?
    S8 C12 S7 . . 114.1(3) ?
    C14 C13 C15 . . 123.5(4) ?
    C14 C13 S5 . . 117.3(3) ?
    C15 C13 S5 . . 119.2(3) ?
    C13 C14 C16 . . 125.5(4) ?
    C13 C14 S6 . . 115.7(3) ?
    C16 C14 S6 . . 118.8(3) ?
    C13 C15 H15A . . 109.5 ?
    C13 C15 H15B . . 109.5 ?
    H15A C15 H15B . . 109.5 ?
    C13 C15 H15C . . 109.5 ?
    H15A C15 H15C . . 109.5 ?
    H15B C15 H15C . . 109.5 ?
    C14 C16 H16A . . 109.5 ?
    C14 C16 H16B . . 109.5 ?
    H16A C16 H16B . . 109.5 ?
    C14 C16 H16C . . 109.5 ?
    H16A C16 H16C . . 109.5 ?
    H16B C16 H16C . . 109.5 ?
    C18 C17 C19 . . 128.6(4) ?
    C18 C17 S7 . . 115.9(3) ?
    C19 C17 S7 . . 115.5(3) ?
    C17 C18 C20 . . 127.8(4) ?
    C17 C18 S8 . . 117.0(3) ?
    C20 C18 S8 . . 115.2(3) ?
    C17 C19 H19A . . 109.5 ?
    C17 C19 H19B . . 109.5 ?
    H19A C19 H19B . . 109.5 ?
    C17 C19 H19C . . 109.5 ?
    H19A C19 H19C . . 109.5 ?
    H19B C19 H19C . . 109.5 ?
    C18 C20 H20A . . 109.5 ?
    C18 C20 H20B . . 109.5 ?
    H20A C20 H20B . . 109.5 ?
    C18 C20 H20C . . 109.5 ?
    H20A C20 H20C . . 109.5 ?
    H20B C20 H20C . . 109.5 ?
    C22 C21 S9 . . 122.1(3) ?
    C22 C21 H21A . . 106.8 ?
    S9 C21 H21A . . 106.8 ?
    C22 C21 H21B . . 106.8 ?
    S9 C21 H21B . . 106.8 ?
    H21A C21 H21B . . 106.7 ?
    C21 C22 C27 . . 110.2(3) ?
    C21 C22 C23 . . 118.5(3) ?
    C27 C22 C23 . . 103.6(3) ?
    C21 C22 C28 . . 120.8(3) ?
    C27 C22 C28 . . 99.6(3) ?
    C23 C22 C28 . . 101.4(3) ?
    C24 C23 C22 . . 104.0(3) ?
    C24 C23 H23A . . 111 ?
    C22 C23 H23A . . 110.9 ?
    C24 C23 H23B . . 110.9 ?
    C22 C23 H23B . . 111 ?
    H23A C23 H23B . . 109 ?
    C25 C24 C23 . . 104.3(3) ?
    C25 C24 H24A . . 110.9 ?
    C23 C24 H24A . . 110.9 ?
    C25 C24 H24B . . 110.9 ?
    C23 C24 H24B . . 110.9 ?
    H24A C24 H24B . . 108.9 ?
    C24 C25 C26 . . 105.8(4) ?
    C24 C25 C28 . . 102.1(3) ?
    C26 C25 C28 . . 102.3(4) ?
    C24 C25 H25 . . 115 ?
    C26 C25 H25 . . 115 ?
    C28 C25 H25 . . 115 ?
    C27 C26 C25 . . 102.2(3) ?
    C27 C26 H26A . . 111.3 ?
    C25 C26 H26A . . 111.3 ?
    C27 C26 H26B . . 111.3 ?
    C25 C26 H26B . . 111.3 ?
    H26A C26 H26B . . 109.2 ?
    O4 C27 C26 . . 126.0(4) ?
    O4 C27 C22 . . 126.9(4) ?
    C26 C27 C22 . . 107.1(3) ?
    C29 C28 C30 . . 107.6(3) ?
    C29 C28 C25 . . 111.8(3) ?
    C30 C28 C25 . . 114.1(3) ?
    C29 C28 C22 . . 116.3(3) ?
    C30 C28 C22 . . 112.5(3) ?
    C25 C28 C22 . . 94.4(3) ?
    C28 C29 H29A . . 109.5 ?
    C28 C29 H29B . . 109.5 ?
    H29A C29 H29B . . 109.5 ?
    C28 C29 H29C . . 109.5 ?
    H29A C29 H29C . . 109.5 ?
    H29B C29 H29C . . 109.5 ?
    C28 C30 H30A . . 109.5 ?
    C28 C30 H30B . . 109.5 ?
    H30A C30 H30B . . 109.5 ?
    C28 C30 H30C . . 109.5 ?
    H30A C30 H30C . . 109.5 ?
    H30B C30 H30C . . 109.5 ?
    C32 C31 S10 . . 121.6(3) ?
    C32 C31 H31A . . 106.9 ?
    S10 C31 H31A . . 106.9 ?
    C32 C31 H31B . . 106.9 ?
    S10 C31 H31B . . 106.9 ?
    H31A C31 H31B . . 106.7 ?
    C31 C32 C33 . . 110.3(3) ?
    C31 C32 C38 . . 120.7(3) ?
    C33 C32 C38 . . 98.4(3) ?
    C31 C32 C37 . . 119.4(3) ?
    C33 C32 C37 . . 101.9(3) ?
    C38 C32 C37 . . 102.7(3) ?
    O8 C33 C34 . . 126.1(3) ?
    O8 C33 C32 . . 126.3(4) ?
    C34 C33 C32 . . 107.5(3) ?
    C33 C34 C35 . . 101.5(3) ?
    C33 C34 H34A . . 111.5 ?
    C35 C34 H34A . . 111.5 ?
    C33 C34 H34B . . 111.5 ?
    C35 C34 H34B . . 111.5 ?
    H34A C34 H34B . . 109.3 ?
    C34 C35 C36 . . 105.8(4) ?
    C34 C35 C38 . . 103.2(4) ?
    C36 C35 C38 . . 103.7(3) ?
    C34 C35 H35 . . 114.3 ?
    C36 C35 H35 . . 114.3 ?
    C38 C35 H35 . . 114.3 ?
    C35 C36 C37 . . 103.1(3) ?
    C35 C36 H36A . . 111.1 ?
    C37 C36 H36A . . 111.1 ?
    C35 C36 H36B . . 111.1 ?
    C37 C36 H36B . . 111.1 ?
    H36A C36 H36B . . 109.1 ?
    C36 C37 C32 . . 104.2(3) ?
    C36 C37 H37A . . 110.9 ?
    C32 C37 H37A . . 110.9 ?
    C36 C37 H37B . . 110.9 ?
    C32 C37 H37B . . 110.9 ?
    H37A C37 H37B . . 108.9 ?
    C39 C38 C40 . . 107.9(4) ?
    C39 C38 C35 . . 114.2(3) ?
    C40 C38 C35 . . 112.0(4) ?
    C39 C38 C32 . . 113.6(3) ?
    C40 C38 C32 . . 114.9(3) ?
    C35 C38 C32 . . 94.0(3) ?
    C38 C39 H39A . . 109.5 ?
    C38 C39 H39B . . 109.5 ?
    H39A C39 H39B . . 109.5 ?
    C38 C39 H39C . . 109.5 ?
    H39A C39 H39C . . 109.5 ?
    H39B C39 H39C . . 109.5 ?
    C38 C40 H40A . . 109.5 ?
    C38 C40 H40B . . 109.5 ?
    H40A C40 H40B . . 109.5 ?
    C38 C40 H40C . . 109.5 ?
    H40A C40 H40C . . 109.5 ?
    H40B C40 H40C . . 109.5 ?
    H91 O9 H92 . . 99(3) ?
    H101 O10 H102 . . 107(3) ?
    H111 O11 H112 . . 107(3) ?
    H121 O12 H122 . . 102(3) ?
    C1 S1 C3 . . 96.2(2) ?
    C1 S2 C4 . . 96.6(2) ?
    C2 S3 C7 . . 96.3(2) ?
    C2 S4 C8 . . 96.2(2) ?
    C13 S5 C11 . . 96.0(2) ?
    C11 S6 C14 . . 96.0(2) ?
    C12 S7 C17 . . 96.2(2) ?
    C12 S8 C18 . . 96.8(2) ?
    O3 S9 O2 . . 113.6(3) ?
    O3 S9 O1 . . 112.2(3) ?
    O2 S9 O1 . . 110.6(2) ?
    O3 S9 C21 . . 104.2(2) ?
    O2 S9 C21 . . 108.35(19) ?
    O1 S9 C21 . . 107.39(19) ?
    O5 S10 O7 . . 112.9(2) ?
    O5 S10 O6 . . 113.7(2) ?
    O7 S10 O6 . . 110.3(2) ?
    O5 S10 C31 . . 103.8(2) ?
    O7 S10 C31 . . 107.88(18) ?
    O6 S10 C31 . . 107.68(18) ?
loop_
    _geom_hbond_atom_site_label_D
    _geom_hbond_atom_site_label_H
    _geom_hbond_atom_site_label_A
    _geom_hbond_site_symmetry_A
    _geom_hbond_distance_DH
    _geom_hbond_distance_HA
    _geom_hbond_distance_DA
    _geom_hbond_angle_DHA
    C5 H5A O5 . 0.96 2.37 3.263(7) 155.4
    C6 H6C O2 . 0.96 2.57 3.472(5) 156
    C6 H6A O5 . 0.96 2.49 3.450(6) 173.1
    C6 H6B O1 1_655 0.96 2.49 3.409(5) 161.2
    C19 H19A O3 1_565 0.96 2.48 3.420(6) 166.9
    C19 H19B O6 1_565 0.96 2.44 3.387(5) 168.8
    C20 H20A O3 1_565 0.96 2.34 3.287(7) 171
    C26 H26A O12 2_656 0.97 2.5 3.435(7) 162.4
    C34 H34A O9 2_647 0.97 2.52 3.476(6) 168.5
    O9 H91 O10 . 0.89(2) 1.86(3) 2.729(7) 166(8)
    O9 H92 O8 . 0.88(2) 2.13(3) 2.976(6) 160(6)
    O10 H101 O6 . 0.846(19) 1.951(19) 2.795(5) 177(6)
    O10 H102 O7 1_455 0.841(19) 2.04(4) 2.815(5) 154(7)
    O11 H111 O1 1_655 0.857(19) 2.01(3) 2.821(5) 158(7)
    O11 H112 O2 . 0.83(2) 2.06(3) 2.863(5) 162(7)
    O12 H121 O11 . 0.867(19) 1.92(3) 2.732(7) 156(7)
    O12 H122 O4 1_655 0.88(2) 2.15(4) 2.965(6) 154(7)
_iucr_refine_instructions_details
;
TITL sad in P 1 21 1
CELL  0.71073   7.1612  12.5370  26.9060   90.000   91.331   90.000
ZERR     4.00   0.0006   0.0020   0.0040    0.000    0.008    0.000
LATT  -1
SYMM  - X, 1/2 + Y, - Z
SFAC  C    H    O    S
UNIT  80   124  24   20
MERG   2
OMIT     1   0   0
OMIT     0   1   2
OMIT     0  -1   2
OMIT     0   1   3
OMIT     0  -1   3
OMIT     0   0   4
OMIT     0  -2   0
OMIT     1  -1   0
OMIT     1   1   0
OMIT    -1  -1   1
TWIN
DFIX 0.85 0.02 O9 H91 O9 H92 O10 H101 O10 H102
DFIX 0.85 0.02 O11 H111 O11 H112 O12 H121 O12 H122
DFIX 1.35 0.02 H91 H92  H101  H102  H111  H112  H121  H122
DFIX -2.2 0.02  H111 H121
HTAB C5 O5
HTAB C6 O2
HTAB C6 O5
EQIV $1 x+1, y, z
HTAB C6 O1_$1
EQIV $2 x, y+1, z
HTAB C19 O3_$2
HTAB C19 O6_$2
HTAB C20 O3_$2
EQIV $3 -x+1, y+1/2, -z+1
HTAB C26 O12_$3
EQIV $4 -x+1, y-1/2, -z+2
HTAB C34 O9_$4
HTAB O9 O10
HTAB O9 O8
HTAB O10 O6
EQIV $5 x-1, y, z
HTAB O10 O7_$5
HTAB O11 O1_$1
HTAB O11 O2
HTAB O12 O11
HTAB O12 O4_$1
FMAP   2
PLAN   20
ACTA    50.00
BOND   $H
L.S.  20
WGHT    0.044300    0.742300
BASF   0.15291
FVAR       0.34580
C1    1    1.003880    0.769103    0.743953    11.00000    0.03900    0.03229 =
         0.02317    0.00159   -0.00121    0.00029
C2    1    1.014316    0.869065    0.721636    11.00000    0.03524    0.02692 =
         0.02939   -0.00451    0.00027   -0.00029
C3    1    0.964919    0.617596    0.807644    11.00000    0.03501    0.02740 =
         0.03399    0.00524   -0.00012    0.00070
C4    1    0.978298    0.568055    0.762775    11.00000    0.03662    0.03086 =
         0.03412    0.00161   -0.00101    0.00063
C5    1    0.942875    0.564884    0.857645    11.00000    0.04986    0.04268 =
         0.03800    0.00690    0.00760    0.00790
AFIX 137
H5A   2    0.935377    0.488975    0.853354    11.00000   -1.50000
H5B   2    0.830760    0.590223    0.872562    11.00000   -1.50000
H5C   2    1.048477    0.581951    0.878797    11.00000   -1.50000
AFIX   0
C6    1    0.971245    0.450623    0.752100    11.00000    0.05504    0.03248 =
         0.04449   -0.00109   -0.00253   -0.00001
AFIX 137
H6A   2    0.978654    0.411679    0.782803    11.00000   -1.50000
H6B   2    1.074435    0.431314    0.731805    11.00000   -1.50000
H6C   2    0.856133    0.433752    0.734863    11.00000   -1.50000
AFIX   0
C7    1    1.019682    1.071646    0.705627    11.00000    0.03959    0.03463 =
         0.03134    0.00747    0.00148    0.00076
C8    1    1.033208    1.025988    0.660362    11.00000    0.03370    0.03605 =
         0.03481    0.00762   -0.00314   -0.00063
C9    1    1.010303    1.190143    0.714734    11.00000    0.06250    0.03242 =
         0.04414    0.00248    0.00680   -0.00036
AFIX 137
H9A   2    1.089490    1.226393    0.691905    11.00000   -1.50000
H9B   2    1.051514    1.205275    0.748202    11.00000   -1.50000
H9C   2    0.883932    1.214226    0.709896    11.00000   -1.50000
AFIX   0
C10   1    1.042919    1.084612    0.611828    11.00000    0.07064    0.04767 =
         0.03350    0.01193   -0.00043   -0.01384
AFIX 137
H10A  2    1.168797    1.107910    0.606831    11.00000   -1.50000
H10B  2    0.961519    1.145415    0.612441    11.00000   -1.50000
H10C  2    1.004650    1.037994    0.585181    11.00000   -1.50000
AFIX   0
C11   1    0.464711    0.705161    0.777175    11.00000    0.03117    0.03273 =
         0.02308    0.00226    0.00190    0.00317
C12   1    0.475071    0.803907    0.754897    11.00000    0.03484    0.02397 =
         0.02988   -0.00094    0.00236    0.00264
C13   1    0.440777    0.550554    0.838366    11.00000    0.03487    0.03761 =
         0.03164    0.00214    0.00562   -0.00393
C14   1    0.454966    0.503496    0.793011    11.00000    0.03298    0.02787 =
         0.03270    0.00677    0.00257   -0.00187
C15   1    0.433158    0.488399    0.886857    11.00000    0.05043    0.05038 =
         0.03426    0.01112    0.00459    0.00274
AFIX 137
H15A  2    0.553410    0.457673    0.894253    11.00000   -1.50000
H15B  2    0.341725    0.432676    0.883642    11.00000   -1.50000
H15C  2    0.399531    0.535637    0.913267    11.00000   -1.50000
AFIX   0
C16   1    0.463030    0.386412    0.783798    11.00000    0.07183    0.02951 =
         0.04191    0.00561    0.00659    0.01066
AFIX 137
H16A  2    0.350253    0.353663    0.794921    11.00000   -1.50000
H16B  2    0.568222    0.356590    0.801669    11.00000   -1.50000
H16C  2    0.475811    0.373546    0.748869    11.00000   -1.50000
AFIX   0
C17   1    0.498309    1.006602    0.735627    11.00000    0.03911    0.02620 =
         0.02841    0.00593   -0.00311   -0.00154
C18   1    0.513797    0.957041    0.691805    11.00000    0.03164    0.03345 =
         0.02559    0.00357    0.00122    0.00229
C19   1    0.502153    1.123880    0.746420    11.00000    0.05904    0.02823 =
         0.04240   -0.00058    0.00261   -0.00644
AFIX 137
H19A  2    0.514190    1.162707    0.715909    11.00000   -1.50000
H19B  2    0.606401    1.139830    0.768240    11.00000   -1.50000
H19C  2    0.388330    1.144219    0.762025    11.00000   -1.50000
AFIX   0
C20   1    0.535676    1.006918    0.641380    11.00000    0.05955    0.04073 =
         0.02884    0.01129    0.00696    0.00031
AFIX 137
H20A  2    0.522492    1.082898    0.644007    11.00000   -1.50000
H20B  2    0.441455    0.979462    0.618869    11.00000   -1.50000
H20C  2    0.657036    0.990199    0.629107    11.00000   -1.50000
AFIX   0
C21   1    0.450775    0.415610    0.573406    11.00000    0.05141    0.02972 =
         0.02919   -0.00027    0.00146   -0.00006
AFIX  23
H21A  2    0.563094    0.387035    0.558960    11.00000   -1.20000
H21B  2    0.346506    0.376890    0.558462    11.00000   -1.20000
AFIX   0
C22   1    0.433265    0.530857    0.555883    11.00000    0.03815    0.03351 =
         0.02191   -0.00062   -0.00149    0.00225
C23   1    0.308358    0.608601    0.585815    11.00000    0.04780    0.05055 =
         0.03706   -0.00420    0.00883    0.01579
AFIX  23
H23A  2    0.176972    0.592756    0.580205    11.00000   -1.20000
H23B  2    0.337300    0.604078    0.621150    11.00000   -1.20000
AFIX   0
C24   1    0.357159    0.719289    0.565442    11.00000    0.07178    0.04159 =
         0.04161   -0.00839   -0.00818    0.01837
AFIX  23
H24A  2    0.247121    0.754114    0.551378    11.00000   -1.20000
H24B  2    0.410734    0.764187    0.591441    11.00000   -1.20000
AFIX   0
C25   1    0.499429    0.696961    0.525369    11.00000    0.06909    0.02856 =
         0.03493    0.00303    0.00059   -0.00478
AFIX  13
H25   2    0.575854    0.758307    0.516042    11.00000   -1.20000
AFIX   0
C26   1    0.389625    0.644812    0.482467    11.00000    0.08055    0.04248 =
         0.02914    0.00531   -0.00629    0.00801
AFIX  23
H26A  2    0.275616    0.683744    0.474667    11.00000   -1.20000
H26B  2    0.463999    0.639998    0.452876    11.00000   -1.20000
AFIX   0
C27   1    0.347746    0.534821    0.503385    11.00000    0.04591    0.04087 =
         0.03305   -0.00187   -0.00173    0.00288
C28   1    0.610795    0.600750    0.548036    11.00000    0.04134    0.03641 =
         0.02900    0.00290    0.00075   -0.00209
C29   1    0.722836    0.632994    0.595473    11.00000    0.05347    0.04880 =
         0.04649   -0.00195   -0.01222   -0.00534
AFIX 137
H29A  2    0.804020    0.691516    0.588048    11.00000   -1.50000
H29B  2    0.796012    0.573428    0.607043    11.00000   -1.50000
H29C  2    0.638070    0.654065    0.620793    11.00000   -1.50000
AFIX   0
C30   1    0.749358    0.548628    0.511778    11.00000    0.05841    0.07274 =
         0.04525   -0.00051    0.01940   -0.00165
AFIX 137
H30A  2    0.680710    0.512986    0.485593    11.00000   -1.50000
H30B  2    0.826019    0.497877    0.529507    11.00000   -1.50000
H30C  2    0.827060    0.602779    0.497804    11.00000   -1.50000
AFIX   0
C31   1    0.993709    0.162301    0.925049    11.00000    0.04005    0.03489 =
         0.02132    0.00305    0.00352    0.00327
AFIX  23
H31A  2    1.108023    0.187047    0.941298    11.00000   -1.20000
H31B  2    0.892746    0.204137    0.938496    11.00000   -1.20000
AFIX   0
C32   1    0.964102    0.047364    0.941730    11.00000    0.03487    0.03140 =
         0.02044   -0.00056    0.00164   -0.00192
C33   1    0.867998    0.044822    0.992849    11.00000    0.04762    0.03669 =
         0.03329    0.00073    0.01072    0.00143
C34   1    0.897483   -0.064778    1.014545    11.00000    0.06828    0.03676 =
         0.03351    0.00458    0.01882   -0.00103
AFIX  23
H34A  2    0.779729   -0.101181    1.019320    11.00000   -1.20000
H34B  2    0.966619   -0.061757    1.045946    11.00000   -1.20000
AFIX   0
C35   1    1.010721   -0.118224    0.974378    11.00000    0.06742    0.03260 =
         0.03000    0.00548    0.00874    0.00744
AFIX  13
H35   2    1.081195   -0.181019    0.985717    11.00000   -1.20000
AFIX   0
C36   1    0.872644   -0.139954    0.931090    11.00000    0.07318    0.03099 =
         0.04416   -0.00800    0.01227   -0.01822
AFIX  23
H36A  2    0.758750   -0.172380    0.942755    11.00000   -1.20000
H36B  2    0.927439   -0.186201    0.906473    11.00000   -1.20000
AFIX   0
C37   1    0.834574   -0.027756    0.909652    11.00000    0.05624    0.04305 =
         0.03701   -0.00484   -0.00508   -0.01901
AFIX  23
H37A  2    0.704331   -0.008323    0.912934    11.00000   -1.20000
H37B  2    0.866329   -0.024429    0.874835    11.00000   -1.20000
AFIX   0
C38   1    1.133786   -0.025868    0.954876    11.00000    0.04615    0.03017 =
         0.03483    0.00535    0.00066    0.00749
C39   1    1.268043    0.021869    0.994108    11.00000    0.05850    0.06086 =
         0.05913    0.00457   -0.02039    0.00724
AFIX 137
H39A  2    1.338884    0.078229    0.979443    11.00000   -1.50000
H39B  2    1.351468   -0.032579    1.006312    11.00000   -1.50000
H39C  2    1.197859    0.049854    1.021137    11.00000   -1.50000
AFIX   0
C40   1    1.249316   -0.060371    0.910357    11.00000    0.05391    0.04841 =
         0.06374    0.01094    0.02558    0.01684
AFIX 137
H40A  2    1.326134   -0.120215    0.919646    11.00000   -1.50000
H40B  2    1.327168   -0.002268    0.900306    11.00000   -1.50000
H40C  2    1.166955   -0.080226    0.883255    11.00000   -1.50000
AFIX   0
O1    3    0.287401    0.421763    0.660269    11.00000    0.05538    0.08611 =
         0.04783    0.01062    0.02417   -0.00717
O2    3    0.622216    0.430642    0.660834    11.00000    0.05722    0.06878 =
         0.03382    0.00895   -0.00613    0.00029
O3    3    0.466763    0.266086    0.638156    11.00000    0.15256    0.03476 =
         0.05669    0.01675    0.00558    0.00445
O4    3    0.262275    0.464441    0.482134    11.00000    0.08272    0.05163 =
         0.04036   -0.00345   -0.02057   -0.01104
O5    3    1.039597    0.310658    0.861411    11.00000    0.11416    0.03505 =
         0.04588    0.01367    0.00159   -0.00562
O6    3    0.833171    0.165619    0.836273    11.00000    0.04234    0.08485 =
         0.04468    0.01474   -0.01168   -0.00217
O7    3    1.162975    0.137587    0.840204    11.00000    0.04637    0.06120 =
         0.03577    0.00574    0.01496    0.00076
O8    3    0.788055    0.118164    1.012312    11.00000    0.08145    0.04027 =
         0.05414   -0.00044    0.03675    0.00917
O9    3    0.502088    0.278387    0.981066    11.00000    0.09159    0.07516 =
         0.13719   -0.03465   -0.00160    0.02126
H91   2    0.521731    0.257885    0.949900    11.00000   -1.50000
H92   2    0.569804    0.230155    0.997006    11.00000   -1.50000
O10   3    0.500817    0.205207    0.885539    11.00000    0.04473    0.12629 =
         0.08000    0.00664   -0.00293    0.00296
H101  2    0.598894    0.191488    0.869835    11.00000   -1.50000
H102  2    0.410498    0.199915    0.865176    11.00000   -1.50000
O11   3    0.950756    0.361273    0.611524    11.00000    0.06036    0.12362 =
         0.08266    0.00056    0.00303    0.02769
H111  2    1.053000    0.392569    0.619973    11.00000   -1.50000
H112  2    0.865030    0.394736    0.624533    11.00000   -1.50000
O12   3    1.015368    0.291660    0.517243    11.00000    0.09979    0.09503 =
         0.14310   -0.03528    0.01961   -0.03393
H121  2    1.014474    0.329067    0.544352    11.00000   -1.50000
H122  2    1.084967    0.331169    0.497893    11.00000   -1.50000
S1    4    0.975916    0.756233    0.807095    11.00000    0.04751    0.03058 =
         0.02662   -0.00004    0.00460    0.00055
S2    4    1.010994    0.651354    0.711875    11.00000    0.05548    0.03082 =
         0.02595   -0.00205   -0.00289   -0.00299
S3    4    1.007600    0.985116    0.755846    11.00000    0.04730    0.02580 =
         0.02808    0.00104    0.00485   -0.00047
S4    4    1.034677    0.887158    0.658849    11.00000    0.05364    0.03455 =
         0.02568    0.00062   -0.00104   -0.00403
S5    4    0.441078    0.687134    0.840147    11.00000    0.04750    0.03334 =
         0.02405    0.00012    0.00153   -0.00086
S6    4    0.472029    0.589991    0.742919    11.00000    0.04910    0.02834 =
         0.02625    0.00082    0.00600    0.00347
S7    4    0.467958    0.923461    0.787379    11.00000    0.05329    0.02739 =
         0.02393   -0.00095    0.00110   -0.00277
S8    4    0.502729    0.818696    0.692119    11.00000    0.05352    0.03149 =
         0.02331   -0.00032    0.00635    0.00491
S9    4    0.459310    0.380869    0.638080    11.00000    0.06286    0.04078 =
         0.02689    0.00783    0.00409   -0.00139
S10   4    1.008306    0.196733    0.860745    11.00000    0.04283    0.03809 =
         0.02742    0.00853    0.00102   -0.00125
HKLF 4
REM  sad in P 1 21 1
REM R1 =  0.0424 for   7458 Fo > 4sig(Fo)  and  0.0714 for all   9990 data
REM    596 parameters refined using     14 restraints
END
WGHT      0.0434      0.7533
REM Highest difference peak  0.310,  deepest hole -0.334,  1-sigma level  0.081
Q1    1   0.6175  0.2611  0.6410  11.00000  0.05    0.31
Q2    1   0.4558  0.5424  0.7698  11.00000  0.05    0.29
Q3    1   0.4368  0.7046  0.6773  11.00000  0.05    0.28
Q4    1   0.9580  1.0620  0.6728  11.00000  0.05    0.27
Q5    1   1.1351  0.4211  0.8329  11.00000  0.05    0.26
Q6    1   0.7427 -0.0454  0.8283  11.00000  0.05    0.26
Q7    1   1.0603  0.9743  0.7835  11.00000  0.05    0.26
Q8    1   0.6119  0.3674  0.7618  11.00000  0.05    0.26
Q9    1   0.2454  0.7015  0.6704  11.00000  0.05    0.26
Q10   1   0.9065  0.6201  0.6581  11.00000  0.05    0.26
Q11   1   1.2302 -0.0446  0.8352  11.00000  0.05    0.25
Q12   1   0.5492  0.7535  0.7690  11.00000  0.05    0.25
Q13   1   1.0362  0.9242  0.7404  11.00000  0.05    0.25
Q14   1   0.9301  1.2033  0.7412  11.00000  0.05    0.25
Q15   1   1.0321  1.0376  0.7289  11.00000  0.05    0.25
Q16   1   0.9021  0.4343  0.5675  11.00000  0.05    0.25
Q17   1   0.5834  0.6378  0.6875  11.00000  0.05    0.25
Q18   1   0.8778  0.3047  0.8574  11.00000  0.05    0.25
Q19   1   0.6461  0.5615  0.7600  11.00000  0.05    0.25
Q20   1   1.0589 -0.0412  0.8311  11.00000  0.05    0.24
;
