# Supplementary material for: Crystal structure of tetra­methyl­tetra­thia­fulvalenium (1S)-camphor-10-sulfonate dihydrate
Source: Acta Crystallogr E Crystallogr Commun. 2015 Jun 3;71(Pt 7):748–51. doi: 10.1107/S2056989015010294 (PMC4518967; doi:10.1107/S2056989015010294)
Supplement: Supplementary file 2 [file e-71-00748-Isup2.hkl]

#
# h,k,l, Fc-squared, Fo-squared, sigma(Fo-squared) and status flag
#
data_I
_shelx_title ' sad in P 1 21 1'
_shelx_refln_list_code          4
_shelx_F_calc_maximum      295.64
_exptl_crystal_F_000      1116.00
_reflns_d_resolution_high  0.7566
 
loop_
 _symmetry_equiv_pos_as_xyz
 'x, y, z'
 '-x, y+1/2, -z'
 
_cell_length_a     7.1612
_cell_length_b    12.5370
_cell_length_c    26.9060
_cell_angle_alpha  90.000
_cell_angle_beta   91.331
_cell_angle_gamma  90.000
 
_shelx_F_squared_multiplier     1.000
 
loop_
 _refln_index_h
 _refln_index_k
 _refln_index_l
 _refln_F_squared_calc
 _refln_F_squared_meas
 _refln_F_squared_sigma
 _refln_observed_status
   0 -12   0        5.01       14.99     14.14 o
   1 -11   0        5.82      -12.84     13.34 o
   2 -11   0      127.59      133.85     20.19 o
   3 -11   0       43.45       39.69     17.42 o
   0 -10   0     1407.00     1415.68     76.19 o
   1 -10   0     3369.29     3178.67    161.03 o
   2 -10   0     2424.61     2366.38    127.69 o
   3 -10   0      915.80      959.15     45.11 o
   4 -10   0      667.92      553.84     43.99 o
   5 -10   0      596.77      628.66     48.82 o
   1  -9   0      142.25      183.69     63.92 o
   2  -9   0      735.22      685.99     34.44 o
   3  -9   0       29.43      123.03     31.05 o
   4  -9   0     1134.59     1244.36    139.03 o
   5  -9   0      231.36      298.17     31.27 o
   6  -9   0      577.44      658.08     49.66 o
   0  -8   0      402.06      395.77     27.82 o
   1  -8   0      886.59      815.28     46.25 o
   2  -8   0      290.68      316.51     25.52 o
   3  -8   0      571.13      565.83     29.17 o
   4  -8   0       28.80       42.44     57.60 o
   5  -8   0      369.69      359.03     56.24 o
   6  -8   0       21.44       58.03     21.64 o
   7  -8   0       55.68       33.63     30.24 o
   1  -7   0       37.60       60.68     24.32 o
   2  -7   0      473.77      453.88     26.07 o
   3  -7   0     1173.62     1143.58     32.81 o
   4  -7   0      649.48      686.83     33.31 o
   5  -7   0       35.42       19.55     17.18 o
   6  -7   0       76.17       69.87     20.12 o
   7  -7   0       16.23       13.41     21.56 o
   8  -7   0       11.22       18.07     34.59 o
   0  -6   0        7.08       11.19      7.89 o
   1  -6   0      426.75      411.91     15.35 o
   2  -6   0     1269.32     1282.49     39.63 o
   3  -6   0      234.58      199.14      9.87 o
   4  -6   0        4.16       24.44      9.92 o
   5  -6   0      196.09      187.11     21.90 o
   6  -6   0      168.74      169.76     30.53 o
   7  -6   0      138.07      122.92     25.89 o
   8  -6   0       79.74       86.02     28.11 o
   1  -5   0      412.33      381.94     14.41 o
   2  -5   0      812.98      817.79     21.99 o
   3  -5   0     1311.26     1447.88     40.25 o
   4  -5   0      933.21      889.31     28.04 o
   5  -5   0      339.44      317.89     12.23 o
   6  -5   0      630.74      678.64     39.38 o
   7  -5   0       48.27       26.88     16.13 o
   8  -5   0      157.82      195.82     24.96 o
   9  -5   0        1.35       63.88     53.81 o
   0  -4   0     5403.33     5250.17    297.22 o
   1  -4   0      129.15      151.08      9.26 o
   2  -4   0        8.67        9.46      3.23 o
   3  -4   0      156.66      110.57      4.62 o
   4  -4   0       33.40       56.68     17.42 o
   5  -4   0      456.28      466.99     15.05 o
   6  -4   0       52.76       52.13     15.76 o
   7  -4   0      384.76      399.46     35.11 o
   8  -4   0       34.98       23.87     29.55 o
   9  -4   0       72.58       98.87     42.03 o
   1  -3   0      512.60      496.59     15.82 o
   2  -3   0       96.87       93.35      3.94 o
   3  -3   0      881.15      764.91     24.53 o
   4  -3   0      224.27      206.03      7.34 o
   5  -3   0      261.95      245.09      9.19 o
   6  -3   0      222.91      211.77     20.85 o
   7  -3   0      195.67      234.26     30.70 o
   8  -3   0        9.51       10.05     17.18 o
   9  -3   0       48.58       42.84     33.13 o
   1  -2   0      940.51     1015.90     33.30 o
   2  -2   0     4921.03     4597.02     83.10 o
   3  -2   0      289.51      285.75      7.87 o
   4  -2   0      255.56      273.57     11.64 o
   5  -2   0      945.92      917.23     21.42 o
   6  -2   0      311.15      298.77     16.26 o
   7  -2   0      154.26      144.48     15.17 o
   8  -2   0       15.89       -5.29     15.39 o
   9  -2   0        8.48      -24.30     30.65 o
   2  -1   0     5702.29     5611.04    100.55 o
   3  -1   0      519.06      535.52     13.72 o
   4  -1   0     3958.78     3997.06     78.70 o
   5  -1   0       16.53       28.19      8.78 o
   6  -1   0     1723.12     1662.30     45.41 o
   7  -1   0       49.07       50.95     13.33 o
   8  -1   0      356.36      280.01     45.56 o
   9  -1   0       33.06        6.52     39.82 o
   3   0   0      270.54      269.35      8.76 o
   4   0   0    30323.25    29327.99    528.99 o
   5   0   0      686.61      705.69     21.37 o
   6   0   0     4160.56     4044.70     96.08 o
   7   0   0      758.23      650.92     26.93 o
   8   0   0      358.02      280.55     21.80 o
   9   0   0       52.96        0.52     44.97 o
   2   1   0     5702.08     5412.84     99.79 o
   3   1   0      513.63      517.67     12.55 o
   4   1   0     3950.44     4196.37     80.86 o
   5   1   0       16.79       52.71     11.13 o
   6   1   0     1713.29     1666.78     66.00 o
   7   1   0       48.44       61.24     17.54 o
   8   1   0      355.54      305.78     37.90 o
   1   2   0      939.87      935.72     26.97 o
   2   2   0     4918.42     4560.06     76.72 o
   3   2   0      285.29      288.46      8.27 o
   4   2   0      254.70      259.74     13.56 o
   5   2   0      941.90      953.84     27.44 o
   6   2   0      309.70      301.13     17.46 o
   7   2   0      150.71      115.96     32.03 o
   8   2   0       16.18       29.36     32.59 o
   1   3   0      521.52      498.28     15.82 o
   2   3   0       97.36       96.65      4.58 o
   3   3   0      866.26      784.90     17.27 o
   4   3   0      225.57      198.98     15.34 o
   5   3   0      259.08      259.22     12.56 o
   6   3   0      228.02      255.47     14.86 o
   7   3   0      192.41      224.53     15.95 o
   8   3   0        9.51       23.40     17.25 o
   0   4   0     5412.62     5304.10    137.94 o
   1   4   0      130.92      166.14      5.00 o
   2   4   0       10.76        8.17      5.80 o
   3   4   0      159.26      125.39      7.46 o
   4   4   0       35.58       60.49      7.24 o
   5   4   0      446.69      525.10     18.33 o
   6   4   0       52.15       46.59     10.58 o
   7   4   0      383.29      430.03     32.98 o
   8   4   0       34.07       31.58     22.79 o
   1   5   0      412.53      401.66      9.53 o
   2   5   0      810.25      790.35     25.94 o
   3   5   0     1316.13     1458.68     42.62 o
   4   5   0      929.71      866.99     30.28 o
   5   5   0      337.78      333.07     14.04 o
   6   5   0      636.81      626.80     24.90 o
   7   5   0       48.49       28.22     20.59 o
   0   6   0        7.36       17.07      5.40 o
   1   6   0      429.35      404.28      9.50 o
   2   6   0     1270.64     1341.04     30.43 o
   3   6   0      245.46      247.55     17.53 o
   4   6   0        4.18       26.70     23.24 o
   5   6   0      198.46      250.06     16.88 o
   6   6   0      170.31      228.39     46.75 o
   1   7   0       37.44       69.63      9.06 o
   2   7   0      472.63      471.81     14.31 o
   3   7   0     1173.13     1178.12     28.72 o
   4   7   0      647.91      638.49     19.41 o
   5   7   0       34.96       44.85     14.02 o
   6   7   0       77.76        0.90     66.59 o
   8   7   0       11.30      -27.87     27.87 o
   0   8   0      402.06      453.30     24.51 o
   1   8   0      880.11      797.24     27.77 o
   2   8   0      291.49      304.36     12.19 o
   3   8   0      577.19      558.13     20.59 o
   4   8   0       29.12       33.33     10.02 o
   5   8   0      372.22      381.44     22.76 o
   6   8   0       21.78      -12.39     15.09 o
   7   8   0       56.09      113.61     31.72 o
   8   8   0       16.40      -44.49     54.26 o
   1   9   0      143.78      139.70     13.42 o
   2   9   0      742.18      788.24     24.92 o
   3   9   0       27.06      105.21     24.76 o
   4   9   0     1134.24     1141.78     56.64 o
   5   9   0      235.61      261.82     24.35 o
   6   9   0      575.54      665.54     51.36 o
   0  10   0     1406.70     1379.95     70.73 o
   1  10   0     3367.54     3194.25     75.21 o
   2  10   0     2419.94     2531.10     73.45 o
   3  10   0      910.31     1007.67     28.83 o
   4  10   0      668.27      671.72     28.83 o
   5  10   0      594.74      661.21     63.11 o
   1  11   0        6.00        0.97      7.67 o
   2  11   0      126.60      130.44     20.25 o
   3  11   0       44.35       52.62     12.15 o
   4  11   0      269.02      273.63     29.91 o
   5  11   0       53.03       22.92     35.85 o
   7  11   0       14.58       18.85     46.02 o
   0  12   0        4.22        8.48      7.55 o
   1  12   0      630.10      668.13     71.74 o
   2  12   0      204.75      199.27     53.00 o
   3  12   0       94.95       83.43     17.95 o
   4  12   0       75.12      -59.61     91.02 o
   1  13   0       23.22        0.92     16.57 o
   2  13   0      111.38      208.09     89.79 o
   3  13   0        0.22       33.21     27.94 o
   4  13   0      223.05      207.30     29.31 o
   2  14   0       24.45       33.30     25.79 o
   1  15   0       15.26       29.32     25.31 o
   2  15   0       17.87       -3.05     45.12 o
   3  15   0       23.02       28.45     40.68 o
   1  16   0        2.95       18.90     23.03 o
   2 -16   1        6.35       23.78     34.79 o
  -1 -12   1       36.70       22.34     16.34 o
  -3 -11   1       50.06       67.89     18.30 o
  -2 -11   1      795.20      730.33     49.08 o
  -1 -11   1       42.91       53.24     16.23 o
   0 -11   1      187.59      157.17     13.87 o
   1 -11   1       89.83       72.67     15.85 o
   3 -11   1      123.02      110.92     21.44 o
  -6 -10   1       16.44       -9.66     33.01 o
  -5 -10   1      299.20      285.43     32.69 o
  -4 -10   1       64.48       56.87     19.39 o
  -3 -10   1      428.37      410.32     29.43 o
  -1 -10   1      414.52      385.39     30.82 o
   0 -10   1       52.83       97.19     17.09 o
   1 -10   1      109.66      125.43     19.67 o
   2 -10   1       72.98       72.30     40.64 o
   3 -10   1      937.89      958.10     73.70 o
   4 -10   1       87.44      120.20     23.61 o
  -6  -9   1       82.61       94.21     24.63 o
  -5  -9   1     1234.17     1272.97     74.91 o
  -4  -9   1      238.03      268.17     28.49 o
  -3  -9   1     5781.51     5382.14    471.04 o
  -2  -9   1      197.28      187.86     22.00 o
  -1  -9   1    11473.70    10616.73    535.47 o
   0  -9   1       69.94       79.72      9.89 o
   1  -9   1    12488.32    12334.60    600.69 o
   2  -9   1      378.62      368.58     23.44 o
   3  -9   1     7469.33     6903.57    305.81 o
   4  -9   1       92.29      109.24     33.15 o
   5  -9   1     1826.60     1921.60    101.01 o
  -8  -8   1        0.00      -42.04     59.73 o
  -6  -8   1       15.89      -19.23     19.23 o
  -5  -8   1      264.66      249.63     65.82 o
  -4  -8   1       69.46       88.06     32.18 o
  -3  -8   1      178.78      202.11     12.69 o
  -2  -8   1     1110.98     1067.92     43.36 o
  -1  -8   1       87.29       91.69      9.54 o
   0  -8   1      695.88      620.97     59.17 o
   1  -8   1        6.73      -25.05     25.05 o
   2  -8   1      290.40      260.50     18.58 o
   3  -8   1      127.04      128.07     18.26 o
   4  -8   1       24.77       27.78     22.37 o
   5  -8   1      167.32      195.26     24.49 o
   6  -8   1      144.72      136.59     25.84 o
  -8  -7   1        7.58       -5.41     37.39 o
  -7  -7   1       17.94       -8.16     20.06 o
  -6  -7   1       37.54       35.31     36.44 o
  -5  -7   1      229.24      213.56     23.79 o
  -4  -7   1      266.80      259.38     42.20 o
  -3  -7   1     2448.53     2445.84     73.26 o
  -2  -7   1      271.15      271.99     20.31 o
  -1  -7   1     5999.20     6272.98    184.39 o
   0  -7   1      176.53      208.68     19.35 o
   1  -7   1     6719.71     7395.52    288.08 o
   2  -7   1      300.77      312.64     14.44 o
   3  -7   1     2619.35     2829.80     73.45 o
   4  -7   1      269.10      279.91     21.48 o
   5  -7   1      508.41      449.61     31.52 o
   6  -7   1       44.41       62.47     19.83 o
   7  -7   1       34.73        1.25     20.29 o
   8  -7   1       45.66        4.28     41.19 o
  -8  -6   1      163.39      175.04     31.63 o
  -7  -6   1      100.78       34.52     20.91 o
  -6  -6   1      456.07      519.47     34.49 o
  -5  -6   1      389.78      333.45     23.10 o
  -4  -6   1      768.39      744.72     27.71 o
  -3  -6   1       98.21      116.53      7.25 o
  -2  -6   1      675.61      704.10     20.51 o
  -1  -6   1      157.23      166.93      7.81 o
   0  -6   1      489.20      572.85     35.91 o
   1  -6   1      205.73      204.59      9.97 o
   2  -6   1      266.87      263.11     12.87 o
   3  -6   1     1722.55     1717.60     38.46 o
   4  -6   1       71.05       79.92      7.50 o
   5  -6   1      466.30      508.72     35.02 o
   6  -6   1      348.51      383.39     31.04 o
   7  -6   1      289.30      315.01     32.04 o
   8  -6   1      117.65      128.66     35.21 o
  -9  -5   1       22.82       63.51     53.28 o
  -8  -5   1      312.57      378.28     37.42 o
  -7  -5   1       47.14       82.98     65.34 o
  -6  -5   1     1643.43     1608.70     50.27 o
  -5  -5   1      150.26      143.41     13.88 o
  -4  -5   1     2975.36     2817.45     62.38 o
  -3  -5   1      560.67      560.68     17.25 o
  -2  -5   1     3407.75     3362.05     86.80 o
  -1  -5   1      198.24      240.82     12.06 o
   0  -5   1     7054.16     7571.09    276.34 o
   1  -5   1      475.25      547.56     20.79 o
   2  -5   1     1003.23     1027.26     23.43 o
   3  -5   1      834.94      803.48     23.15 o
   4  -5   1      459.54      482.44     12.45 o
   5  -5   1       41.10       38.42      7.70 o
   6  -5   1      193.86      239.18     20.88 o
   7  -5   1       50.45       58.05     20.40 o
   8  -5   1      127.45      138.66     29.05 o
   9  -5   1       17.89      -28.10     52.26 o
  -9  -4   1       16.84       12.42     48.32 o
  -8  -4   1        0.56      -12.39     21.21 o
  -7  -4   1      423.04      413.57     35.17 o
  -6  -4   1       93.09      101.10     14.35 o
  -5  -4   1      331.89      334.31     15.94 o
  -4  -4   1      145.96      141.52      7.47 o
  -3  -4   1      905.73      830.88     23.63 o
  -2  -4   1     2607.96     2428.95     66.85 o
  -1  -4   1       13.48        9.15      6.60 o
   0  -4   1     3264.95     3240.51     77.46 o
   1  -4   1      805.39      722.17     22.57 o
   2  -4   1     1181.78     1104.38     33.72 o
   3  -4   1       15.69       36.25      9.14 o
   4  -4   1      136.05      131.90      7.39 o
   5  -4   1     1156.76     1181.87     27.86 o
   6  -4   1       15.87       26.84     24.42 o
   7  -4   1      201.72      233.35     27.95 o
   8  -4   1       16.21        0.45     17.57 o
   9  -4   1       67.60       53.98     27.16 o
  -9  -3   1       37.37      -15.04     34.47 o
  -8  -3   1       16.49       13.67     19.57 o
  -7  -3   1       15.81        5.63     14.09 o
  -6  -3   1       80.66       99.36     12.89 o
  -5  -3   1      231.30      212.33      9.74 o
  -4  -3   1      328.90      325.28      9.28 o
  -3  -3   1      816.05      806.46     17.25 o
  -2  -3   1      738.59      761.17     20.92 o
  -1  -3   1     1395.29     1428.12     52.79 o
   0  -3   1      729.65      754.99     21.51 o
   1  -3   1     1381.27     1336.42     32.40 o
   2  -3   1      897.00      910.07     18.38 o
   3  -3   1      990.53      951.76     19.96 o
   4  -3   1      740.16      719.92     16.82 o
   5  -3   1      287.67      275.16     12.35 o
   6  -3   1       84.98       98.35     13.69 o
   7  -3   1       88.84       82.74     15.40 o
   8  -3   1       11.84       17.00     26.31 o
   9  -3   1       34.32       14.90     30.44 o
  -9  -2   1       29.67      -37.96     37.96 o
  -8  -2   1       11.36      -14.25     31.25 o
  -7  -2   1      109.67      116.61     17.54 o
  -6  -2   1       52.58      113.63     15.27 o
  -5  -2   1      717.63      684.02     19.58 o
  -4  -2   1     1486.09     1645.36     32.83 o
  -3  -2   1      485.81      499.18     13.69 o
  -2  -2   1     2530.43     2413.60     45.85 o
  -1  -2   1      868.50      787.14     26.81 o
   1  -2   1      819.97      676.00     22.13 o
   2  -2   1     1827.07     1669.20     35.01 o
   3  -2   1      315.59      337.93      8.93 o
   4  -2   1      515.41      538.83     17.25 o
   5  -2   1       12.18       11.74      5.40 o
   6  -2   1       68.75       52.08     57.23 o
   7  -2   1       15.24       11.61     14.62 o
   8  -2   1       30.76       -8.41     18.53 o
   9  -2   1        0.60      -33.88     33.88 o
  -9  -1   1       13.20       -9.26     40.09 o
  -8  -1   1       73.32       68.17     18.80 o
  -7  -1   1        1.00        8.25     12.15 o
  -6  -1   1      207.37      282.24     22.73 o
  -5  -1   1      141.58      139.24     11.05 o
  -4  -1   1      631.72      658.16     17.01 o
  -3  -1   1      720.58      780.63     15.56 o
  -2  -1   1     2199.54     2477.13     45.65 o
   2  -1   1    11840.49    11949.21    213.46 o
   3  -1   1      524.54      561.07     14.12 o
   4  -1   1     5632.09     6050.36    134.18 o
   5  -1   1      133.12      159.77     13.55 o
   6  -1   1     2273.94     2229.64     58.49 o
   7  -1   1       19.31        8.82     13.88 o
   8  -1   1      435.18      409.58     32.48 o
   9  -1   1       28.49      -68.79     68.79 o
  -9   0   1       14.70       41.60     44.70 o
  -8   0   1      125.21      115.77     19.13 o
  -7   0   1      251.22      314.26     23.59 o
  -6   0   1     1403.39     1401.26     39.27 o
  -5   0   1     2145.35     2148.75     47.91 o
  -4   0   1     1192.09     1471.56     48.88 o
  -3   0   1    11437.01    11468.58    205.76 o
  -2   0   1     4657.76     4703.44    106.52 o
   2   0   1     3485.42     3303.05     68.24 o
   3   0   1      183.92      223.35      8.11 o
   4   0   1     2150.43     2117.30     56.44 o
   5   0   1     4013.54     4148.54     96.61 o
   6   0   1      610.16      673.40     25.61 o
   7   0   1     1541.26     1405.11     49.79 o
   8   0   1       60.42       35.23     16.62 o
  -9   1   1       13.60      -37.20     38.15 o
  -8   1   1       71.91       70.60     23.40 o
  -7   1   1        1.03        7.57     15.87 o
  -6   1   1      207.53      237.28     15.25 o
  -5   1   1      137.85      144.85      9.87 o
  -4   1   1      641.26      639.25     20.64 o
  -3   1   1      720.86      789.64     17.10 o
  -2   1   1     2146.55     2371.12     68.36 o
   2   1   1    11982.50    11821.58    196.49 o
   3   1   1      508.39      533.82     12.96 o
   4   1   1     5631.59     6382.55    172.44 o
   5   1   1      135.77      173.98     12.19 o
   6   1   1     2300.29     2291.48     58.55 o
   7   1   1       19.05       38.69     11.99 o
   8   1   1      439.41      422.49     26.04 o
  -8   2   1       11.30        8.90     20.35 o
  -7   2   1      107.55      106.12     19.67 o
  -6   2   1       51.78       96.33     13.06 o
  -5   2   1      705.61      716.05     22.32 o
  -4   2   1     1485.91     1617.31     36.61 o
  -3   2   1      499.26      516.48     12.17 o
  -2   2   1     2528.46     2529.49     50.88 o
  -1   2   1      858.80      755.03     18.38 o
   1   2   1      824.96      674.74     13.34 o
   2   2   1     1829.32     1704.46     30.62 o
   3   2   1      315.03      338.20      8.33 o
   4   2   1      520.11      526.22     17.87 o
   5   2   1       12.16       23.36      7.79 o
   6   2   1       69.13       75.89     10.71 o
   7   2   1       15.08       17.32     20.17 o
   8   2   1       30.74       36.88     23.14 o
  -8   3   1       16.49        7.23     20.58 o
  -7   3   1       16.86        8.53     73.73 o
  -6   3   1       78.91       87.44     14.47 o
  -5   3   1      225.35      193.10     11.01 o
  -4   3   1      333.08      299.35     11.34 o
  -3   3   1      830.48      829.96     19.76 o
  -2   3   1      744.25      766.31     18.88 o
  -1   3   1     1387.80     1459.31     31.51 o
   0   3   1      728.03      742.20     15.31 o
   1   3   1     1385.69     1424.21     27.02 o
   2   3   1      887.91      908.87     18.57 o
   3   3   1      982.84      949.63     22.35 o
   4   3   1      741.58      723.73     21.52 o
   5   3   1      297.45      278.32     13.34 o
   6   3   1       84.18       75.01     10.58 o
   7   3   1       87.90      112.40     18.12 o
   8   3   1       11.67        2.79     20.19 o
  -8   4   1        0.51       -7.44     25.51 o
  -7   4   1      418.40      419.31     22.97 o
  -6   4   1       90.92       97.19     10.26 o
  -5   4   1      337.91      347.18     22.38 o
  -4   4   1      147.76      177.78      9.70 o
  -3   4   1      905.93      829.69     20.46 o
  -2   4   1     2618.74     2444.42     57.60 o
  -1   4   1        9.95       22.86      3.64 o
   0   4   1     3260.46     3415.71     62.71 o
   1   4   1      808.52      738.88     15.23 o
   2   4   1     1175.70     1112.18     22.26 o
   3   4   1       17.97       39.18      6.13 o
   4   4   1      132.99      140.37     13.45 o
   5   4   1     1163.04     1289.14     34.58 o
   6   4   1       15.40       15.98     20.02 o
   7   4   1      202.61      258.40     25.23 o
  -7   5   1       46.93       47.02     13.17 o
  -6   5   1     1644.15     1597.00     48.89 o
  -5   5   1      152.52      173.56     12.06 o
  -4   5   1     2973.92     2855.00     77.32 o
  -3   5   1      555.78      564.68     26.32 o
  -2   5   1     3385.96     3334.15     69.40 o
  -1   5   1      195.21      235.74      6.40 o
   0   5   1     7054.46     7455.24    138.41 o
   1   5   1      479.95      559.83     12.47 o
   2   5   1     1013.24     1052.15     20.88 o
   3   5   1      843.50      808.98     22.05 o
   4   5   1      461.98      462.20     21.54 o
   5   5   1       42.66       34.74     18.38 o
   6   5   1      191.90      217.49     30.77 o
   7   5   1       51.16       34.76     14.97 o
  -6   6   1      458.57      441.10     49.47 o
  -5   6   1      387.63      344.22     18.73 o
  -4   6   1      765.46      801.23     28.13 o
  -3   6   1       95.27      131.60     16.58 o
  -2   6   1      667.95      737.30     18.57 o
  -1   6   1      158.41      164.57      6.83 o
   0   6   1      489.02      571.59     15.16 o
   1   6   1      209.49      186.93      6.67 o
   2   6   1      261.85      269.09      7.33 o
   3   6   1     1715.29     1758.97     42.62 o
   4   6   1       71.58       72.92     10.64 o
   5   6   1      462.76      570.50     27.44 o
   6   6   1      347.38      349.28     57.76 o
   7   6   1      287.24      224.23     25.84 o
  -8   7   1        7.79       45.60     51.52 o
  -7   7   1       17.47       54.32     24.85 o
  -6   7   1       35.46       22.58     17.87 o
  -5   7   1      228.96      199.07     15.07 o
  -4   7   1      268.00      261.24     31.03 o
  -3   7   1     2446.54     2462.55     54.03 o
  -2   7   1      276.92      313.19     12.47 o
  -1   7   1     6005.72     6583.35    113.92 o
   0   7   1      176.26      208.79      9.40 o
   1   7   1     6713.20     7328.26    123.99 o
   2   7   1      295.09      312.85     10.19 o
   3   7   1     2627.02     2910.60     63.01 o
   4   7   1      268.03      265.67     21.73 o
   5   7   1      505.11      469.91     23.52 o
   6   7   1       43.35       51.28     15.54 o
  -8   8   1        0.00      -34.27     39.95 o
  -7   8   1       58.70       27.03     24.27 o
  -6   8   1       15.24      -15.45     19.64 o
  -5   8   1      266.65      274.73     16.15 o
  -4   8   1       65.95       84.53     11.28 o
  -3   8   1      174.15      185.42     25.41 o
  -2   8   1     1111.59     1067.51     30.23 o
  -1   8   1       85.76       71.74      6.70 o
   0   8   1      695.52      636.00     17.36 o
   1   8   1        5.77        6.40      7.78 o
   2   8   1      288.80      285.73     15.47 o
   3   8   1      122.97      131.50     11.76 o
   4   8   1       25.44       35.64     14.05 o
   5   8   1      164.60      165.44     21.96 o
   6   8   1      145.45      137.58     21.66 o
   7   8   1       45.12       31.45     34.40 o
  -5   9   1     1230.38     1245.30     69.72 o
  -4   9   1      241.13      241.79     16.05 o
  -3   9   1     5800.91     5839.70    134.91 o
  -2   9   1      196.85      239.94     13.37 o
  -1   9   1    11479.63    11237.05    199.92 o
   0   9   1       68.44       59.16      6.96 o
   1   9   1    12476.86    12608.41    224.95 o
   2   9   1      385.13      369.51     15.23 o
   3   9   1     7434.48     7269.99    164.02 o
   4   9   1       95.77      118.09     13.98 o
   5   9   1     1827.48     1731.02     80.21 o
   6   9   1      162.33      198.49     25.86 o
  -6  10   1       16.27       -4.42     23.57 o
  -5  10   1      300.47      346.90     23.04 o
  -4  10   1       66.20       60.96     16.86 o
  -3  10   1      430.53      387.49     16.96 o
  -2  10   1      119.27      107.55     18.31 o
  -1  10   1      416.31      391.74     15.85 o
   0  10   1       52.94       52.35      6.87 o
   1  10   1      113.74       90.43     14.97 o
   2  10   1       74.12       74.90     15.65 o
   3  10   1      938.23     1014.56     28.70 o
   4  10   1       86.16      101.36     13.81 o
   5  10   1      809.67      796.34     52.28 o
  -4  11   1      491.17      476.70     23.12 o
  -3  11   1       49.33       48.28     17.46 o
  -2  11   1      784.83      807.27     44.12 o
  -1  11   1       42.18       30.53     14.00 o
   0  11   1      187.00      160.76      8.20 o
   1  11   1       89.77       77.13     23.00 o
   2  11   1      456.81      416.98     27.89 o
   3  11   1      123.99      135.59     14.17 o
   4  11   1      140.37      102.91     22.60 o
   5  11   1        2.93       15.23     17.86 o
  -4  12   1      398.48      408.38     33.24 o
  -3  12   1       46.67      -18.17     75.23 o
  -2  12   1      240.38      336.06     65.23 o
  -1  12   1       36.63       19.07     13.47 o
   0  12   1      118.51      137.36     11.15 o
   1  12   1       60.54       90.13     48.83 o
   2  12   1       22.75       14.52     15.69 o
   3  12   1        5.50       23.37     12.31 o
   4  12   1        5.34        7.15     12.76 o
  -3  13   1       59.44       -7.98    109.67 o
  -2  13   1      453.78      524.99    123.80 o
  -1  13   1      120.15      150.44     16.22 o
   0  13   1      506.16      565.04     30.61 o
   4  13   1      150.16      181.61     27.65 o
  -3  14   1       34.93       28.23     23.70 o
   4  14   1        4.00       23.02     38.31 o
  -3  15   1       37.57       32.60     53.16 o
   0  15   1       61.11        6.62     17.88 o
   3  15   1       31.88       26.21     35.40 o
  -1  16   1        3.05      -16.34     53.13 o
   1  16   1       20.99       13.00     39.07 o
   2  16   1        6.41       14.64     48.22 o
  -2 -14   2        3.86      -22.86     22.86 o
  -1 -12   2       69.94       45.85     16.78 o
  -4 -11   2      316.16      326.36     31.37 o
  -3 -11   2      466.14      522.88     38.29 o
  -2 -11   2      466.56      484.47     35.34 o
  -1 -11   2      352.14      402.82     31.08 o
   0 -11   2      973.28     1062.07     56.66 o
   1 -11   2      214.91      223.05     22.80 o
   2 -11   2      201.16      200.87     22.39 o
   7 -11   2       11.44      -38.03     41.67 o
  -6 -10   2        7.28       32.77     28.04 o
  -5 -10   2      274.18      277.51     31.13 o
  -4 -10   2       32.00       61.49     18.98 o
  -3 -10   2      576.96      563.80     40.80 o
  -2 -10   2      168.75      137.91     19.23 o
   0 -10   2      659.62      695.81     43.85 o
   1 -10   2     1865.64     1896.37     98.94 o
   2 -10   2      366.92      383.85     26.35 o
   3 -10   2     2234.53     2145.71     84.64 o
   6 -10   2        9.90       16.99     20.86 o
  -6  -9   2       37.30       -1.56     23.21 o
  -5  -9   2      115.02      143.49     26.07 o
  -4  -9   2      226.63      237.53     29.06 o
  -3  -9   2      997.18      978.48     45.79 o
  -2  -9   2        0.54       47.27     15.26 o
  -1  -9   2     1720.95     1827.09     65.39 o
   0  -9   2      105.30      124.86     11.25 o
   2  -9   2     1137.41      974.91     45.24 o
   3  -9   2     1070.98     1152.81     53.41 o
   4  -9   2      966.46     1031.38    142.97 o
  -8  -8   2       34.68        8.19     27.33 o
  -7  -8   2       30.37        3.41     20.52 o
  -6  -8   2       60.15       53.45     21.21 o
  -5  -8   2      180.29      203.21     23.15 o
  -4  -8   2      259.63      282.21     22.73 o
  -3  -8   2       35.33       77.64     55.98 o
  -2  -8   2      697.50      694.42     53.43 o
  -1  -8   2     1185.18     1317.60     47.76 o
   0  -8   2       21.94       13.18      7.24 o
   1  -8   2     3022.25     3040.08    134.57 o
   2  -8   2      208.31      261.15     52.26 o
   3  -8   2     2637.71     2321.99     89.72 o
   4  -8   2       16.79       38.17     16.68 o
   5  -8   2     1020.59     1013.57     57.50 o
   6  -8   2       25.32       20.32     22.24 o
   8  -8   2       21.83      -30.77     47.57 o
  -8  -7   2      129.44      146.88     41.12 o
  -7  -7   2       25.05       34.04     20.96 o
  -6  -7   2      359.23      292.27     29.73 o
  -5  -7   2       76.68       75.63     17.99 o
  -4  -7   2      691.00      627.26     27.55 o
  -3  -7   2      294.63      244.88     15.03 o
  -2  -7   2     1517.03     1420.36     37.91 o
  -1  -7   2      918.04     1018.33     58.32 o
   0  -7   2     1144.72     1157.70     43.02 o
   1  -7   2      878.03      857.66     32.44 o
   2  -7   2     1050.39     1056.74     50.18 o
   3  -7   2      317.51      316.84     10.88 o
   4  -7   2      737.79      681.57     20.33 o
   5  -7   2       73.21       64.75     45.21 o
   6  -7   2      138.65      134.61     23.59 o
   7  -7   2        6.46       14.63     20.97 o
  -8  -6   2      101.43       52.14     30.86 o
  -7  -6   2      162.78      163.91     26.02 o
  -6  -6   2      315.64      280.35     27.64 o
  -5  -6   2      946.34      844.51     57.30 o
  -4  -6   2      364.54      338.77     15.48 o
  -3  -6   2      778.45      695.62     21.35 o
  -2  -6   2     1056.57     1167.53     30.76 o
  -1  -6   2      841.58      826.30     25.37 o
   0  -6   2      339.72      377.29     27.45 o
   1  -6   2      404.38      419.74     17.46 o
   2  -6   2      309.85      338.35     16.83 o
   3  -6   2      465.23      479.58     13.62 o
   4  -6   2       75.29       78.18      4.99 o
   5  -6   2      316.18      291.33     14.89 o
   6  -6   2      171.18      164.20     30.54 o
   7  -6   2      103.24       99.98     25.92 o
   8  -6   2       37.97       94.19     30.58 o
  -9  -5   2        1.80      -27.58     35.85 o
  -8  -5   2      224.27      212.33     32.31 o
  -7  -5   2       88.91       58.54     24.09 o
  -6  -5   2      766.38      693.56     27.99 o
  -5  -5   2      694.49      695.88     38.11 o
  -4  -5   2     1440.61     1358.51     33.81 o
  -3  -5   2     2709.67     2757.99     67.64 o
  -2  -5   2     1518.54     1755.66     42.86 o
  -1  -5   2    13568.56    14124.14    387.02 o
   0  -5   2     6246.91     6631.48    216.50 o
   1  -5   2    11096.18    10405.43    285.18 o
   2  -5   2      232.62      260.96     10.78 o
   3  -5   2     1426.92     1400.73     36.65 o
   4  -5   2       69.30       84.77     10.46 o
   5  -5   2      569.03      541.13     25.23 o
   6  -5   2      227.12      183.19     24.53 o
   7  -5   2       12.72       13.96     19.70 o
   8  -5   2       52.56      183.93     35.62 o
  -9  -4   2       76.08       40.11     25.17 o
  -8  -4   2        5.03       52.83     32.23 o
  -7  -4   2      371.47      347.88     39.18 o
  -6  -4   2       96.31       71.50     13.62 o
  -5  -4   2     2300.12     2233.34     62.13 o
  -4  -4   2       62.46       45.21      6.40 o
  -3  -4   2     4012.67     3913.26     86.45 o
  -2  -4   2      111.80      120.50      7.24 o
  -1  -4   2     4283.59     4089.14     95.22 o
   0  -4   2     2415.32     2367.95     55.19 o
   1  -4   2     1955.33     1981.59     60.42 o
   2  -4   2      355.08      338.85     10.88 o
   3  -4   2      285.90      288.30     14.96 o
   4  -4   2       39.20       37.65      6.24 o
   5  -4   2       22.72       29.84     13.03 o
   6  -4   2       93.84       96.71     44.08 o
   7  -4   2       40.32       61.12     19.68 o
   8  -4   2       25.35       62.34     20.25 o
   9  -4   2        0.80      -39.75     43.00 o
  -8  -3   2       54.24       30.25     29.88 o
  -7  -3   2      238.44      237.90     30.51 o
  -6  -3   2      219.24      218.85     16.43 o
  -5  -3   2      836.07      779.62     20.60 o
  -4  -3   2      242.43      287.40      8.79 o
  -3  -3   2     1853.34     1697.70     38.99 o
  -2  -3   2     1464.93     1484.86     30.95 o
  -1  -3   2     1380.81     1367.61     44.01 o
   0  -3   2     9086.60     9418.52    207.54 o
   1  -3   2      581.29      539.58     14.17 o
   2  -3   2      900.33      822.97     17.83 o
   3  -3   2      111.98      128.23      7.70 o
   4  -3   2      197.84      213.39      7.57 o
   5  -3   2       81.92       89.60      7.95 o
   6  -3   2      167.02      181.23     39.58 o
   7  -3   2        5.48       14.81     13.57 o
   8  -3   2        5.56      -26.93     43.07 o
   9  -3   2       26.65       39.33     43.31 o
  -9  -2   2       14.34       -8.72     61.30 o
  -8  -2   2       13.01        6.42     19.87 o
  -7  -2   2      229.69      198.37     21.75 o
  -6  -2   2      169.66      197.23     28.82 o
  -5  -2   2      467.87      431.03     24.17 o
  -4  -2   2      545.22      466.40     12.91 o
  -3  -2   2      202.41      167.52      6.47 o
  -2  -2   2     1274.81     1284.66     26.54 o
  -1  -2   2     6685.65     6351.44    219.56 o
   1  -2   2     5103.02     4846.86    152.20 o
   2  -2   2    10279.68    10182.06    183.95 o
   3  -2   2       18.22       12.52      3.59 o
   4  -2   2     1530.41     1635.15     53.94 o
   5  -2   2       31.19       35.89     12.96 o
   6  -2   2      368.26      419.00     27.29 o
   7  -2   2       40.86       45.92     13.53 o
   8  -2   2       24.27       59.76     31.90 o
   9  -2   2       18.87       22.63     56.26 o
  -9  -1   2       11.67       -6.96     50.99 o
  -8  -1   2       39.11       49.92     16.45 o
  -7  -1   2        2.38        6.54     11.99 o
  -6  -1   2      225.95      321.70     22.14 o
  -5  -1   2      229.75      217.15     12.40 o
  -4  -1   2     1118.77     1230.82     25.82 o
  -3  -1   2     1750.44     1712.43     31.44 o
  -2  -1   2     9224.14     9331.22    205.21 o
   1  -1   2     1802.64      998.55     43.90 o
   2  -1   2      948.49     1126.09     29.47 o
   3  -1   2      206.17      219.69      7.80 o
   4  -1   2     1430.03     1429.27     37.02 o
   5  -1   2       61.48       87.93     16.27 o
   6  -1   2     2404.98     2363.50     60.39 o
   7  -1   2      229.36      259.98     24.03 o
   8  -1   2      504.08      494.98     30.14 o
   9  -1   2       41.09       33.46     46.56 o
  -9   0   2        1.11      -23.45     39.30 o
  -8   0   2        7.12       -1.41     13.83 o
  -7   0   2       30.73       78.47     22.10 o
  -6   0   2      845.20      899.31     28.00 o
  -5   0   2       80.35      145.84      9.16 o
  -4   0   2     3181.22     3276.33     62.15 o
  -3   0   2        0.36       -1.06      3.67 o
  -2   0   2    37727.98    37349.13    904.93 o
  -1   0   2        2.51       -1.32      1.32 o
   1   0   2        4.23       -1.58      1.58 o
   2   0   2    87400.38    80062.04   3750.64 o
   3   0   2       56.50       52.37      4.27 o
   4   0   2    18102.52    17693.81    347.13 o
   5   0   2      336.86      383.27     20.75 o
   6   0   2     4120.85     3979.20     95.62 o
   7   0   2      530.45      451.65     23.44 o
   8   0   2      365.63      281.47     27.42 o
  -9   1   2       11.25        7.86     36.84 o
  -8   1   2       39.77       74.50     16.68 o
  -7   1   2        2.47        5.46     14.33 o
  -6   1   2      229.32      306.62     17.01 o
  -5   1   2      230.10      226.83     10.44 o
  -4   1   2     1122.57     1179.01     25.30 o
  -3   1   2     1782.70     1809.51     38.32 o
  -2   1   2     9215.49     9349.54    184.40 o
   2   1   2      969.09     1114.42     27.99 o
   3   1   2      200.22      225.22      6.65 o
   4   1   2     1438.59     1445.97     39.32 o
   5   1   2       60.93       78.47     18.39 o
   6   1   2     2395.20     2276.95     59.69 o
   7   1   2      232.46      222.78     17.11 o
   8   1   2      500.10      494.55     28.98 o
  -8   2   2       13.36       25.98     21.87 o
  -7   2   2      236.95      252.04     17.51 o
  -6   2   2      166.46      193.85     12.81 o
  -5   2   2      475.22      453.79     19.01 o
  -4   2   2      536.44      457.81     14.44 o
  -3   2   2      207.13      182.64      6.76 o
  -2   2   2     1282.53     1312.26     30.27 o
  -1   2   2     6682.18     6574.41    132.86 o
   1   2   2     5098.18     5017.09     87.55 o
   2   2   2    10250.13    10300.36    169.21 o
   3   2   2       16.94       12.76      3.73 o
   4   2   2     1518.76     1597.25     36.88 o
   5   2   2       32.33       35.66      7.92 o
   6   2   2      366.05      423.17     31.03 o
   7   2   2       41.02       47.73     12.00 o
   8   2   2       24.81       47.73     21.30 o
  -8   3   2       54.46       99.44     27.61 o
  -7   3   2      243.86      298.87     18.19 o
  -6   3   2      217.55      231.97     14.53 o
  -5   3   2      834.95      801.23     24.36 o
  -4   3   2      241.24      286.10     10.34 o
  -3   3   2     1863.89     1764.57     37.42 o
  -2   3   2     1458.57     1405.37     38.44 o
  -1   3   2     1359.97     1305.23     25.97 o
   0   3   2     9084.11     8840.63    167.05 o
   1   3   2      595.14      541.76     11.66 o
   2   3   2      903.69      815.39     17.60 o
   3   3   2      111.80      122.50      6.06 o
   4   3   2      199.23      191.18      8.63 o
   5   3   2       83.04       81.60     12.20 o
   6   3   2      166.46      158.71     18.12 o
   7   3   2        5.74       -0.71     10.26 o
   8   3   2        5.62      -30.16     30.16 o
  -8   4   2        5.32       -9.85     29.11 o
  -7   4   2      372.79      393.81     21.37 o
  -6   4   2       99.10       98.26     10.74 o
  -5   4   2     2302.33     2356.49     56.55 o
  -4   4   2       62.64       95.38     14.32 o
  -3   4   2     4003.13     3940.45     80.71 o
  -2   4   2      109.82      108.36      4.50 o
  -1   4   2     4267.59     4124.80     76.72 o
   0   4   2     2413.40     2315.82     44.73 o
   1   4   2     1968.29     2022.32     42.71 o
   2   4   2      364.04      358.65     13.16 o
   3   4   2      289.10      302.81     13.00 o
   4   4   2       41.33       55.90     20.09 o
   5   4   2       23.62       50.83      9.41 o
   6   4   2       96.45      101.37     10.96 o
   7   4   2       39.06       32.47     20.90 o
  -9   5   2        1.89       -3.44     88.68 o
  -8   5   2      225.03      161.60     25.76 o
  -7   5   2       87.33       76.43     72.48 o
  -6   5   2      767.20      715.12     26.26 o
  -5   5   2      697.48      725.68     22.78 o
  -4   5   2     1432.60     1397.40     41.44 o
  -3   5   2     2692.10     2755.10     58.62 o
  -2   5   2     1539.56     1713.86     34.65 o
  -1   5   2    13602.04    13991.91    276.97 o
   0   5   2     6247.26     6758.53    121.84 o
   1   5   2    11063.77    11095.57    185.08 o
   2   5   2      226.89      271.80     10.94 o
   3   5   2     1436.47     1408.74     34.96 o
   4   5   2       70.01       84.17      9.55 o
   5   5   2      560.46      612.40     40.03 o
   6   5   2      225.52      217.75     22.42 o
   7   5   2       12.02       17.59     14.57 o
  -8   6   2       99.51      105.45     38.93 o
  -6   6   2      310.54      300.60     23.04 o
  -5   6   2      953.71      887.25     44.06 o
  -4   6   2      367.20      346.46     12.21 o
  -3   6   2      772.18      773.79     28.07 o
  -2   6   2     1055.92     1178.84     27.36 o
  -1   6   2      826.38      796.15     16.53 o
   0   6   2      339.62      365.12      9.12 o
   1   6   2      418.45      458.36     12.63 o
   2   6   2      314.09      361.77     16.55 o
   3   6   2      468.81      506.20     15.75 o
   4   6   2       71.87       65.39      6.72 o
   5   6   2      318.76      321.08     20.65 o
   6   6   2      172.92      147.96     25.10 o
   7   6   2      104.38      112.25     22.07 o
  -8   7   2      130.25      113.62     34.41 o
  -7   7   2       25.30      -24.21     24.21 o
  -6   7   2      357.33      328.41     23.55 o
  -5   7   2       75.99       74.71     11.07 o
  -4   7   2      687.76      653.39     35.59 o
  -3   7   2      299.99      280.72     10.66 o
  -2   7   2     1512.42     1517.53     34.06 o
  -1   7   2      911.94      993.87     20.34 o
   0   7   2     1144.54     1137.50     24.48 o
   1   7   2      886.25      943.47     20.28 o
   2   7   2     1052.46     1069.22     21.33 o
   3   7   2      312.39      304.38     16.70 o
   4   7   2      741.56      709.10     28.04 o
   5   7   2       73.46       53.33     30.11 o
   6   7   2      137.17      119.53     27.73 o
  -7   8   2       30.73      104.46     27.30 o
  -6   8   2       59.73      104.46     24.22 o
  -5   8   2      182.53      201.67     17.02 o
  -4   8   2      258.10      296.11     13.32 o
  -3   8   2       33.73       62.42      8.81 o
  -2   8   2      695.97      667.39     18.92 o
  -1   8   2     1188.10     1240.96     27.85 o
   0   8   2       22.02       44.46      8.49 o
   1   8   2     3017.12     3078.48     58.33 o
   2   8   2      211.60      234.81     17.70 o
   3   8   2     2633.71     2661.65     64.25 o
   4   8   2       17.15       66.20     37.68 o
   5   8   2     1031.33     1036.26     46.90 o
   6   8   2       24.86       10.70     37.95 o
  -7   9   2       42.00       42.65     26.01 o
  -6   9   2       37.10       16.74     21.56 o
  -5   9   2      113.50      175.68     29.51 o
  -4   9   2      225.11      245.91     14.70 o
  -3   9   2     1018.96     1072.24     33.25 o
  -2   9   2        0.63       16.18     13.26 o
  -1   9   2     1726.44     1723.40     37.07 o
   0   9   2      105.62      123.51      7.12 o
   1   9   2     1055.64     1134.79     28.41 o
   2   9   2     1133.53     1160.01     28.13 o
   3   9   2     1059.85     1092.34     53.13 o
   4   9   2      960.90      951.77     41.94 o
   5   9   2      165.44      124.32     23.25 o
   6   9   2      620.18      570.14     43.16 o
  -6  10   2        7.68       23.00     39.15 o
  -5  10   2      274.39      275.64     19.69 o
  -4  10   2       31.20       21.37     10.88 o
  -3  10   2      582.92      600.75     21.37 o
  -2  10   2      173.23      158.56     20.06 o
  -1  10   2     1103.50     1122.30     24.56 o
   0  10   2      660.59      627.57     16.92 o
   1  10   2     1871.38     1859.84     42.77 o
   2  10   2      363.80      375.86     14.14 o
   3  10   2     2226.36     2372.13     90.52 o
   4  10   2       78.60       83.76     18.56 o
   5  10   2      914.04      907.02     54.01 o
  -4  11   2      315.31      338.62     26.22 o
  -3  11   2      459.94      499.64     22.69 o
  -2  11   2      469.12      453.74     29.64 o
  -1  11   2      340.48      343.80     17.81 o
   0  11   2      972.96      902.30     23.81 o
   1  11   2      224.79      241.52     22.86 o
   2  11   2      201.21      177.03     16.55 o
   3  11   2      424.97      406.29     77.12 o
   4  11   2        1.22      -21.05     34.47 o
   5  11   2        7.72       41.97     23.13 o
   7  11   2       11.51      -47.99     47.99 o
  -4  12   2      180.49      174.47     23.88 o
  -3  12   2       31.17       54.34     55.60 o
  -2  12   2      204.00      204.88     22.09 o
  -1  12   2       69.38       51.60     17.07 o
   0  12   2     1190.02     1196.11     71.70 o
   1  12   2      202.04      239.31     74.51 o
   2  12   2      366.06      455.52     85.94 o
   3  12   2      314.51      291.06     47.84 o
   4  12   2      294.08      325.94     31.78 o
   5  12   2       85.77       -0.29     24.73 o
  -3  13   2       54.43      -16.31    127.56 o
  -1  13   2       77.72       73.96     16.31 o
   0  13   2      286.18      267.96     19.08 o
   3  13   2       59.18       54.03     34.48 o
   4  13   2       12.37       45.08     22.16 o
  -3  14   2      497.77      598.47     43.81 o
  -2  14   2        3.97       14.45     20.15 o
  -1  14   2      274.92      248.35     21.47 o
   0  14   2       33.14       29.76     20.18 o
   4  14   2       34.36       42.26     32.76 o
  -2  15   2       13.52      -15.00     32.73 o
  -1  15   2        0.98       11.78     22.03 o
   0  15   2        5.66       10.51     19.40 o
   2  15   2        7.40      -22.61     22.61 o
  -1  16   2       11.70       17.50     33.09 o
  -2 -12   3     1141.77     1252.44     74.51 o
  -1 -12   3       22.04        2.98     14.74 o
   5 -12   3       31.87       29.08     20.66 o
  -5 -11   3        2.82      -19.64     19.64 o
  -4 -11   3       69.96       71.42     19.90 o
  -3 -11   3       15.20       34.46     17.37 o
  -2 -11   3      169.61      200.10     22.55 o
  -1 -11   3       53.58       72.49     17.08 o
   0 -11   3      239.53      266.16     23.72 o
   1 -11   3      281.70      248.16     23.60 o
   2 -11   3      131.57      155.66     19.67 o
   5 -11   3       19.90       21.64     19.48 o
  -7 -10   3        2.73       40.31     29.48 o
  -6 -10   3      119.80      116.98     26.76 o
  -4 -10   3      157.53      144.73     22.51 o
  -2 -10   3      838.58      754.91     48.24 o
  -1 -10   3       57.01       63.69     13.63 o
   0 -10   3       37.88       33.86     12.89 o
   1 -10   3       10.78       17.57     16.11 o
   2 -10   3      206.38      234.59     22.90 o
   3 -10   3       54.55       70.49     44.12 o
  -7  -9   3       19.19       20.74     24.34 o
  -6  -9   3       12.34       -8.03     20.88 o
  -4  -9   3       94.75      129.40     18.99 o
  -3  -9   3     1892.35     1965.60    103.83 o
  -2  -9   3      279.11      298.66     25.01 o
  -1  -9   3     2187.24     2137.64     77.97 o
   0  -9   3     1034.20     1068.61     41.59 o
   1  -9   3     3634.29     3600.31    174.17 o
   2  -9   3      741.73      657.56     58.49 o
   3  -9   3     3001.47     2747.31    102.77 o
   4  -9   3      765.99      778.30     42.46 o
  -8  -8   3       27.56       61.66     36.70 o
  -6  -8   3       29.53       90.64     22.56 o
  -5  -8   3       45.16       27.84     16.64 o
  -4  -8   3     1250.73     1191.13     49.05 o
  -3  -8   3      379.82      347.78     18.62 o
  -2  -8   3     1282.72     1201.46     48.54 o
  -1  -8   3      344.79      348.58     18.68 o
   0  -8   3     1764.13     1912.76     65.23 o
   1  -8   3      518.41      559.52     43.06 o
   2  -8   3      422.84      399.83     22.85 o
   3  -8   3      885.53      920.69     44.61 o
   4  -8   3      127.77      135.85     25.24 o
   5  -8   3      252.90      262.11     42.16 o
  -6  -7   3      324.41      342.09     32.52 o
  -5  -7   3      371.44      322.60     27.05 o
  -4  -7   3       62.26       60.07     13.13 o
  -3  -7   3     1419.92     1348.70     50.08 o
  -2  -7   3        4.88       -6.66      6.66 o
  -1  -7   3      631.92      696.09     27.05 o
   0  -7   3       26.73       34.17     10.42 o
   1  -7   3       72.45       99.10     33.50 o
   2  -7   3       75.22       55.31     20.11 o
   3  -7   3        3.16       17.95     15.42 o
   4  -7   3      350.09      361.46     13.03 o
   5  -7   3      104.68      119.79     21.45 o
   6  -7   3       14.38       22.89     20.48 o
   8  -7   3        3.76       31.55     42.15 o
  -8  -6   3      186.33      184.38     23.34 o
  -7  -6   3       35.03       38.05     15.67 o
  -6  -6   3      426.23      447.77     32.81 o
  -5  -6   3       68.35       71.55      9.84 o
  -4  -6   3     1471.78     1393.34     46.76 o
  -3  -6   3      527.58      560.06     17.38 o
  -2  -6   3     1538.25     1542.97     39.92 o
  -1  -6   3     5377.96     5775.72    295.75 o
   0  -6   3      432.76      476.92     16.40 o
   1  -6   3     4595.41     5026.58    147.45 o
   2  -6   3      644.90      639.73     23.40 o
   3  -6   3      801.99      802.10     23.78 o
   4  -6   3      174.80      180.73      8.48 o
   5  -6   3      187.74      168.06      9.70 o
   6  -6   3       63.48       63.01     16.97 o
   8  -6   3       15.76        6.80     23.98 o
  -8  -5   3      109.28       94.29     32.01 o
  -7  -5   3       84.81       46.31     24.39 o
  -6  -5   3      757.92      738.17     36.52 o
  -5  -5   3      140.79      117.16      8.87 o
  -4  -5   3     2358.93     2121.70     53.81 o
  -3  -5   3      161.46      135.99     11.10 o
  -2  -5   3     3601.50     3691.01     88.12 o
  -1  -5   3     1934.25     2199.46     54.61 o
   0  -5   3      412.56      455.48     14.74 o
   1  -5   3     3836.01     3936.35    110.24 o
   2  -5   3      882.17      950.47     28.66 o
   3  -5   3      423.32      449.46     17.62 o
   4  -5   3      115.36      116.24      8.20 o
   5  -5   3      440.02      401.77     26.02 o
   6  -5   3      105.02      107.57     18.83 o
   7  -5   3       36.13       60.40     22.77 o
   8  -5   3        0.89      -12.17     20.05 o
  -9  -4   3       82.55       74.82     57.30 o
  -8  -4   3       10.97        4.75     38.18 o
  -7  -4   3       18.36       24.69     20.41 o
  -6  -4   3      181.92      208.83     15.72 o
  -5  -4   3      574.13      596.23     27.21 o
  -4  -4   3     2277.07     2298.33     50.28 o
  -3  -4   3     7495.33     7297.15    156.93 o
  -2  -4   3     2638.79     2555.57     62.20 o
  -1  -4   3     7390.97     7554.57    177.86 o
   0  -4   3     7372.99     7722.04    235.36 o
   1  -4   3     7646.09     7740.76    201.80 o
   2  -4   3     3706.42     3379.76     77.84 o
   3  -4   3     4724.51     4609.10     95.22 o
   4  -4   3     2180.89     2125.02     42.92 o
   5  -4   3      304.45      286.72     11.89 o
   6  -4   3      196.60      211.08     21.58 o
   7  -4   3       79.33       48.56     55.34 o
   8  -4   3       17.47       -2.31     16.83 o
   9  -4   3       15.86      -19.87     38.85 o
  -9  -3   3       25.93       54.08     40.85 o
  -8  -3   3       82.14       90.34     20.49 o
  -7  -3   3      130.56      145.33     16.84 o
  -6  -3   3      173.28      137.43     13.58 o
  -5  -3   3      819.44      744.64     39.81 o
  -4  -3   3      311.15      325.17     11.22 o
  -3  -3   3     1976.51     1999.19     38.29 o
  -2  -3   3     2231.88     2233.30     47.37 o
  -1  -3   3     2933.91     2906.43     63.53 o
   0  -3   3      244.28      266.19      7.57 o
   1  -3   3     1861.83     1875.99     38.07 o
   2  -3   3     2636.16     2764.88     48.19 o
   3  -3   3      178.47      178.89      8.50 o
   4  -3   3       77.92      102.38     10.15 o
   5  -3   3      415.75      436.52     21.19 o
   6  -3   3      222.95      275.10     21.70 o
   7  -3   3      138.96      145.71     23.62 o
   8  -3   3       44.14       16.60     23.62 o
   9  -3   3       57.27       56.97     46.11 o
  -9  -2   3       49.15       84.27     36.46 o
  -8  -2   3       17.54       35.28     18.70 o
  -7  -2   3      351.19      372.46     22.66 o
  -6  -2   3      271.29      291.35     17.61 o
  -5  -2   3      606.97      620.29     17.52 o
  -4  -2   3      146.16      149.14      6.18 o
  -3  -2   3     1948.42     1815.99     34.99 o
  -2  -2   3     6375.53     6352.29    127.28 o
  -1  -2   3     8782.63     8420.28    207.45 o
   1  -2   3     7086.35     7038.38    123.78 o
   2  -2   3     2920.18     2909.09     58.32 o
   3  -2   3      910.32      846.49     18.38 o
   4  -2   3       79.57       53.76      8.38 o
   5  -2   3      328.80      332.84     18.55 o
   6  -2   3       38.72       30.08     15.93 o
   7  -2   3       14.83       11.34     33.24 o
   8  -2   3       16.35        4.30     20.21 o
   9  -2   3        9.02       17.56     45.63 o
  -9  -1   3        8.53       27.28     44.43 o
  -8  -1   3       69.47       94.68     15.33 o
  -7  -1   3        0.16       39.97     12.13 o
  -6  -1   3      229.95      307.52     20.35 o
  -5  -1   3       17.87       19.12      8.98 o
  -4  -1   3      168.19      242.05      9.78 o
  -3  -1   3      272.90      308.62      9.11 o
  -2  -1   3     9091.96     9612.27    180.44 o
  -1  -1   3     6983.84     4017.63    177.61 o
   2  -1   3    39275.30    37768.44   1210.70 o
   3  -1   3      240.61      230.45      7.96 o
   4  -1   3    11642.91    11689.83    363.02 o
   5  -1   3       89.17      133.52     11.53 o
   6  -1   3     3471.68     3392.17    107.75 o
   7  -1   3       63.22       65.62     15.09 o
   8  -1   3      485.29      516.88     30.85 o
   9  -1   3       79.04      142.69     31.62 o
  -9   0   3        0.01      -22.97     41.17 o
  -8   0   3       12.71       19.66     37.89 o
  -7   0   3       27.30       35.89     15.76 o
  -6   0   3        5.58      116.19     15.70 o
  -5   0   3      326.05      337.93     12.23 o
  -4   0   3        5.29      268.23     15.76 o
  -3   0   3       30.59       59.60      4.09 o
  -2   0   3      394.62      460.07     12.03 o
  -1   0   3      624.97      341.91     24.39 o
   0   0   3        0.32       -0.63      0.63 o
   2   0   3       24.48       32.79     66.57 o
   3   0   3      240.29      203.08      6.59 o
   4   0   3      931.94      945.31     32.82 o
   5   0   3     1526.50     1465.73     39.60 o
   6   0   3      259.52      338.99     20.45 o
   7   0   3      458.30      407.35     23.26 o
   8   0   3      235.66      238.50     22.75 o
   9   0   3      178.96      108.99     55.18 o
  -9   1   3        8.60       47.59     32.60 o
  -8   1   3       69.76       70.63     24.15 o
  -7   1   3        0.29      -15.39     24.71 o
  -6   1   3      231.18      360.00     16.01 o
  -5   1   3       16.62       33.16      6.87 o
  -4   1   3      171.17      247.14     10.30 o
  -3   1   3      268.35      317.06      9.17 o
  -2   1   3     9129.53     9282.86    188.42 o
   1   1   3     4263.85     2002.91     64.58 o
   2   1   3    39118.27    37387.30    800.71 o
   3   1   3      238.95      245.74      8.85 o
   4   1   3    11615.68    11556.93    194.25 o
   5   1   3       89.12       99.72     10.19 o
   6   1   3     3461.83     3583.12     85.59 o
   7   1   3       63.04       59.70     14.65 o
   8   1   3      484.43      454.34     28.03 o
  -9   2   3       51.66       57.60     42.00 o
  -8   2   3       17.52       19.81     27.39 o
  -7   2   3      346.97      394.40     20.26 o
  -6   2   3      274.76      318.24     20.26 o
  -5   2   3      618.05      655.50     20.08 o
  -4   2   3      149.92      151.58     11.26 o
  -3   2   3     1956.80     1845.42     38.96 o
  -2   2   3     6381.84     6374.58    126.26 o
  -1   2   3     8793.18     8315.98    177.73 o
   0   2   3    25107.25     8923.87    380.42 o
   1   2   3     7087.18     6890.29    123.54 o
   2   2   3     2932.78     2962.16     55.17 o
   3   2   3      918.34      857.76     18.63 o
   4   2   3       84.23       71.27     10.58 o
   5   2   3      329.85      323.13     19.19 o
   6   2   3       38.40       31.70     26.64 o
   7   2   3       15.65       24.03     11.35 o
   8   2   3       15.59       39.53     22.35 o
  -8   3   3       83.76       89.41     32.35 o
  -7   3   3      130.89      140.33     14.46 o
  -6   3   3      177.61      156.46     15.00 o
  -5   3   3      808.63      738.26     22.28 o
  -4   3   3      311.37      319.29     12.53 o
  -3   3   3     1955.07     2009.91     42.65 o
  -2   3   3     2243.98     2280.31     40.05 o
  -1   3   3     2980.21     3016.42     55.41 o
   0   3   3      244.88      246.64      7.74 o
   1   3   3     1816.28     1797.79     34.28 o
   2   3   3     2618.91     2666.53     50.36 o
   3   3   3      190.02      176.88      5.90 o
   4   3   3       83.28      102.02      6.58 o
   5   3   3      413.14      428.83     17.44 o
   6   3   3      219.39      215.46     14.14 o
   7   3   3      140.45      138.31     43.45 o
   8   3   3       44.56       92.82     33.58 o
  -8   4   3       11.09      -27.66     27.66 o
  -7   4   3       18.40       55.07     17.91 o
  -6   4   3      178.22      172.23     12.93 o
  -5   4   3      573.28      595.31     20.69 o
  -4   4   3     2273.38     2311.88     55.00 o
  -3   4   3     7490.67     7485.83    137.58 o
  -2   4   3     2613.53     2548.94     48.66 o
  -1   4   3     7368.38     7332.28    136.47 o
   0   4   3     7380.73     7091.90    124.98 o
   1   4   3     7662.15     7441.90    134.83 o
   2   4   3     3716.04     3352.57     62.03 o
   3   4   3     4744.04     4826.24     93.86 o
   4   4   3     2179.98     2118.48     46.02 o
   5   4   3      306.10      322.62     14.53 o
   6   4   3      192.13      170.30     16.78 o
   7   4   3       79.63       45.52     15.27 o
   8   4   3       16.69       -2.54     35.29 o
  -8   5   3      110.05      111.16     19.27 o
  -7   5   3       85.89       74.41     18.34 o
  -6   5   3      755.75      685.35     26.51 o
  -5   5   3      141.16      146.84     13.97 o
  -4   5   3     2352.85     2168.06     52.70 o
  -3   5   3      159.38      141.68      7.54 o
  -2   5   3     3590.39     3775.32     70.59 o
  -1   5   3     1934.34     2153.15     42.24 o
   0   5   3      411.81      460.44     11.08 o
   1   5   3     3843.92     4022.92     74.66 o
   2   5   3      886.51      997.08     22.61 o
   3   5   3      430.43      483.86     27.18 o
   4   5   3      116.67      125.43      9.72 o
   5   5   3      447.37      406.40     22.05 o
   6   5   3      106.23      124.42     45.68 o
   7   5   3       36.80      -13.69     43.60 o
  -7   6   3       31.56       33.75     28.66 o
  -6   6   3      429.58      469.23     22.51 o
  -5   6   3       62.16       72.08     10.24 o
  -4   6   3     1480.10     1350.62     32.40 o
  -3   6   3      519.10      540.97     15.21 o
  -2   6   3     1559.92     1593.39     35.15 o
  -1   6   3     5375.90     6010.21    134.87 o
   0   6   3      429.17      476.93     10.34 o
   1   6   3     4608.78     5240.31    105.56 o
   2   6   3      643.84      691.61     15.56 o
   3   6   3      803.15      868.04     23.69 o
   4   6   3      176.16      170.41      9.83 o
   5   6   3      189.94      201.85     17.24 o
   6   6   3       63.11       50.74     15.93 o
   7   6   3       77.27       57.32     19.88 o
  -8   7   3       90.75      134.38     29.97 o
  -7   7   3      129.22      130.09     29.82 o
  -6   7   3      323.77      325.50     33.20 o
  -5   7   3      365.76      341.52     17.22 o
  -4   7   3       63.63       62.63     12.34 o
  -3   7   3     1422.05     1449.88     29.78 o
  -2   7   3        4.44       -5.33      5.33 o
  -1   7   3      626.73      631.73     17.58 o
   0   7   3       26.71       38.00      4.30 o
   1   7   3       78.51       92.17      5.34 o
   2   7   3       72.77      101.78     11.14 o
   3   7   3        3.23       17.49     15.02 o
   4   7   3      347.76      390.53     14.51 o
   5   7   3      105.34      128.27     17.62 o
   6   7   3       14.86       24.52     17.00 o
   7   7   3      155.59      162.93     36.23 o
  -8   8   3       27.24       34.41     61.08 o
  -7   8   3       27.45      -23.45     23.45 o
  -5   8   3       43.98       46.10     10.46 o
  -4   8   3     1253.58     1148.03     35.03 o
  -3   8   3      380.98      373.27     22.70 o
  -2   8   3     1281.25     1318.09     31.05 o
  -1   8   3      343.58      342.77     10.08 o
   0   8   3     1765.13     1732.73     35.53 o
   1   8   3      523.42      539.84     13.80 o
   2   8   3      424.50      417.58     17.50 o
   3   8   3      890.50      895.83     25.20 o
   4   8   3      126.04      126.83      9.65 o
   5   8   3      253.18      256.31     26.03 o
   6   8   3       72.71       98.74     21.78 o
  -7   9   3       19.50       17.06     30.94 o
  -6   9   3       13.39       29.07     22.49 o
  -5   9   3      259.30      210.61     21.33 o
  -4   9   3       95.86       99.06     15.73 o
  -3   9   3     1884.48     1944.27     44.83 o
  -2   9   3      276.16      283.77     16.53 o
  -1   9   3     2192.92     2156.31     42.25 o
   0   9   3     1034.49     1045.71     23.32 o
   1   9   3     3624.60     3730.03     70.03 o
   2   9   3      730.21      674.06     21.03 o
   3   9   3     3014.51     2995.16     73.43 o
   4   9   3      762.89      788.87     40.74 o
   5   9   3     1459.61     1307.12     56.07 o
   6   9   3      146.59      163.66     24.22 o
  -7  10   3        3.05       -1.55     48.72 o
  -6  10   3      120.53      145.26     29.88 o
  -5  10   3       14.87        7.77     19.13 o
  -4  10   3      156.35      145.74     13.82 o
  -3  10   3        8.03        2.68      8.94 o
  -2  10   3      836.45      790.44     32.24 o
  -1  10   3       57.09       55.49      7.79 o
   0  10   3       37.76       27.99      7.69 o
   1  10   3       10.75       21.39     15.87 o
   2  10   3      206.34      217.62     11.92 o
   3  10   3       55.01       68.69     28.65 o
   4  10   3      107.10       96.28     20.85 o
   5  10   3       94.45      -29.94    114.07 o
   6  10   3        8.82       12.39     20.20 o
  -5  11   3        2.61       13.86     30.65 o
  -4  11   3       68.46       86.44     13.83 o
  -3  11   3       14.43       30.15     11.29 o
  -2  11   3      174.74      168.41     18.94 o
  -1  11   3       55.33       62.01     40.58 o
   0  11   3      240.51      210.39     11.00 o
   1  11   3      279.94      219.75     33.81 o
   2  11   3      133.16      124.32      8.96 o
   3  11   3       82.03       59.33     16.59 o
   4  11   3       57.64       47.80     17.64 o
   5  11   3       20.01      -14.32     21.49 o
  -4  12   3      476.35      433.54     33.63 o
  -3  12   3       89.07      109.78     21.15 o
  -2  12   3     1137.00     1341.02     84.87 o
  -1  12   3       21.92       42.66      9.62 o
   0  12   3      556.97      622.82     28.70 o
   1  12   3       66.17       55.77     54.47 o
   2  12   3      584.62      533.93    108.38 o
   3  12   3       68.76       26.39     69.81 o
   4  12   3       70.24      201.02     78.23 o
   5  12   3       30.74       21.20     32.44 o
  -2  13   3      174.86      257.27    136.56 o
  -1  13   3      159.06      162.98     39.03 o
   0  13   3      233.41      250.71     18.91 o
  -2  14   3      515.59      508.56     34.35 o
  -1  14   3      128.29      124.89     23.72 o
   3  14   3        7.73       19.24     22.50 o
   4  14   3      460.69      464.82     46.39 o
  -1  15   3       15.34       24.91     22.48 o
   2  15   3       32.33       31.86     23.40 o
   3  15   3       62.88       42.59     36.63 o
  -4 -12   4      160.88      223.16     27.76 o
  -3 -12   4       26.87       64.95     19.29 o
  -2 -12   4      402.68      398.29     34.31 o
  -1 -12   4       57.14       63.11     20.68 o
  -6 -11   4       37.89       55.92     26.96 o
  -5 -11   4       11.32       26.51     19.37 o
  -4 -11   4       80.04      107.44     21.71 o
  -3 -11   4      100.81      117.37     20.50 o
  -2 -11   4      354.79      353.66     31.12 o
  -1 -11   4      511.05      518.81     36.84 o
   0 -11   4      221.90      232.29     22.60 o
   1 -11   4      651.29      603.59     40.75 o
   5 -11   4       25.40       30.66     20.23 o
  -7 -10   4       15.85      -13.38     55.96 o
  -6 -10   4       65.71       33.85     26.94 o
  -5 -10   4       39.95       69.58     20.45 o
  -4 -10   4      119.94      129.60     21.69 o
  -3 -10   4      707.70      702.83     44.19 o
  -2 -10   4       52.84       68.38     17.02 o
  -1 -10   4     1042.85      942.55     37.59 o
   0 -10   4      197.34      219.06     21.40 o
   1 -10   4     2041.76     1871.79     84.96 o
   2 -10   4       36.21       64.78     15.69 o
   6 -10   4       27.89       11.61     22.75 o
  -7  -9   4       12.00      -23.88     23.88 o
  -6  -9   4       45.30       42.06     22.50 o
  -5  -9   4      183.78      150.34     23.99 o
  -4  -9   4      233.03      259.72     24.86 o
  -3  -9   4      377.00      376.12     32.36 o
  -2  -9   4      110.28      122.02     18.09 o
  -1  -9   4      226.24      206.86     14.28 o
   0  -9   4      178.11      197.72     17.82 o
   1  -9   4      266.52      253.29     18.88 o
   2  -9   4       44.40       77.10     16.01 o
   3  -9   4      376.23      396.56    100.72 o
   6  -9   4       64.95       34.08     22.93 o
  -8  -8   4        5.19        6.91     36.19 o
  -6  -8   4       47.81       12.05     20.47 o
  -5  -8   4       30.65       68.84     18.13 o
  -4  -8   4      532.52      499.06     51.86 o
  -3  -8   4      247.58      294.19     56.86 o
  -2  -8   4      370.53      369.72     27.71 o
  -1  -8   4      445.47      489.74     21.75 o
   0  -8   4       80.90       82.95     12.90 o
   1  -8   4     1226.56     1153.76     65.59 o
   2  -8   4       49.73       79.63     25.98 o
   3  -8   4     2926.83     2849.65     82.57 o
   4  -8   4       76.54       59.87     22.46 o
   5  -8   4     1848.55     1902.14    103.68 o
  -8  -7   4      283.97      338.51     37.96 o
  -7  -7   4       24.90        8.33     19.48 o
  -6  -7   4     1004.78     1230.74     69.64 o
  -5  -7   4      596.77      534.29     48.53 o
  -4  -7   4     1243.36     1233.95     74.38 o
  -3  -7   4       14.58       34.53      8.60 o
  -2  -7   4      445.88      423.12     29.35 o
  -1  -7   4      355.66      390.64     17.88 o
   0  -7   4      103.45       87.10     11.60 o
   1  -7   4      181.89      183.44     14.22 o
   2  -7   4      406.25      405.36     23.35 o
   3  -7   4      322.84      354.29     17.62 o
   4  -7   4      471.32      436.75     15.13 o
   5  -7   4       89.73      139.37     21.90 o
   8  -7   4        6.32       43.86     36.14 o
  -8  -6   4       64.77       49.64     22.08 o
  -7  -6   4       73.10       83.78     22.07 o
  -6  -6   4      296.96      356.82     27.59 o
  -5  -6   4      405.86      389.41     32.03 o
  -4  -6   4     2068.21     2116.98    157.50 o
  -3  -6   4     1331.04     1198.27     38.56 o
  -2  -6   4     7216.20     6846.73    199.24 o
  -1  -6   4      485.70      419.32     16.10 o
   0  -6   4     4643.28     4830.53    131.22 o
   1  -6   4      650.21      564.13     19.98 o
   2  -6   4     3463.29     3330.03     83.38 o
   3  -6   4      542.43      461.31     14.76 o
   4  -6   4      712.06      726.32     21.32 o
   5  -6   4      305.70      251.85     20.32 o
   6  -6   4       32.20        9.72     43.38 o
   7  -6   4       20.14       20.65     21.37 o
   8  -6   4        5.96       11.97     27.31 o
  -8  -5   4       24.11       25.99     20.86 o
  -7  -5   4       11.94        8.86     14.43 o
  -6  -5   4      278.39      277.78     26.77 o
  -5  -5   4      400.36      353.40     12.72 o
  -4  -5   4      455.35      426.08     13.49 o
  -3  -5   4     1334.15     1343.54     35.66 o
  -2  -5   4     3526.14     3652.15     88.74 o
  -1  -5   4     4115.02     4501.38    127.50 o
   0  -5   4    14379.29    15408.32    405.08 o
   1  -5   4     8611.38     8351.89    195.71 o
   2  -5   4     3918.29     4127.70     99.64 o
   3  -5   4     6015.62     6069.89    115.13 o
   4  -5   4      694.88      711.67     19.28 o
   5  -5   4     1203.41     1157.98     52.32 o
   6  -5   4      146.61      111.37     20.40 o
   7  -5   4      229.48      222.55    100.39 o
   8  -5   4        4.13      -27.74     27.74 o
  -9  -4   4        5.14      -49.33     56.73 o
  -8  -4   4      119.07      117.68     25.30 o
  -7  -4   4      113.42       80.53     28.99 o
  -6  -4   4      289.10      307.69     21.59 o
  -5  -4   4      157.73      152.34      8.72 o
  -4  -4   4     1179.88     1158.27     30.87 o
  -3  -4   4     2733.14     2667.87     58.48 o
  -2  -4   4     1344.70     1285.09     37.98 o
  -1  -4   4     4307.98     4794.82    160.22 o
   0  -4   4     4383.66     4001.82    102.74 o
   1  -4   4     3741.87     3991.61     81.64 o
   2  -4   4     1027.57     1009.97     24.07 o
   3  -4   4      325.44      303.51     12.54 o
   4  -4   4      160.50      151.23     10.70 o
   5  -4   4      331.13      356.44     15.47 o
   6  -4   4       49.73       54.71     62.39 o
   7  -4   4      164.12      133.47     18.68 o
   8  -4   4        0.74        1.86     17.41 o
   9  -4   4       29.53        5.12     47.94 o
  -8  -3   4       50.61       77.05     29.34 o
  -7  -3   4      262.21      292.11     25.90 o
  -6  -3   4      276.61      299.29     26.19 o
  -5  -3   4      727.38      663.47     16.60 o
  -4  -3   4      286.66      284.58      8.44 o
  -3  -3   4      524.72      523.00     11.24 o
  -2  -3   4      597.75      603.73     13.88 o
  -1  -3   4     3436.51     3394.19     78.41 o
   0  -3   4      933.08      940.68     22.62 o
   1  -3   4      717.31      743.16     17.19 o
   2  -3   4     2099.48     2076.47     42.33 o
   3  -3   4      582.66      633.80     13.91 o
   4  -3   4     1173.44     1197.30     37.79 o
   5  -3   4      101.96       84.99     22.89 o
   6  -3   4      515.85      525.51     26.37 o
   7  -3   4      104.04       58.73     25.65 o
   8  -3   4      128.68      176.99     31.89 o
   9  -3   4        4.16      -37.78     39.74 o
  -9  -2   4       66.61      122.81     39.67 o
  -8  -2   4      112.51      122.84     19.75 o
  -7  -2   4      331.17      312.73     20.57 o
  -6  -2   4      227.02      218.76     13.70 o
  -5  -2   4      103.90       87.68      7.18 o
  -4  -2   4      390.46      379.88     11.59 o
  -3  -2   4      583.15      580.58     14.99 o
  -2  -2   4      193.63      194.18     19.91 o
  -1  -2   4     1699.63     1678.92     36.89 o
   0  -2   4     5892.68     6343.36    189.93 o
   1  -2   4     2681.87     2614.47     47.81 o
   2  -2   4      261.05      255.04      8.61 o
   3  -2   4       96.95      108.97      5.70 o
   4  -2   4      993.22      980.17     24.13 o
   5  -2   4       95.46       99.67     15.92 o
   6  -2   4       80.79       84.03     17.72 o
   7  -2   4      102.96       99.12     17.52 o
   8  -2   4       58.05       83.21     18.11 o
   9  -2   4        5.28       16.72     55.96 o
  -9  -1   4        5.72       26.66     30.70 o
  -8  -1   4        2.73       29.35     21.34 o
  -7  -1   4       43.17        9.38     11.27 o
  -6  -1   4      167.62      236.68     17.17 o
  -5  -1   4      127.53      148.29      8.55 o
  -4  -1   4      210.22      330.07     13.01 o
  -3  -1   4       48.70       53.23      3.70 o
  -2  -1   4     1374.91     1698.77     45.91 o
  -1  -1   4     5550.68     5176.54    181.95 o
   1  -1   4     2314.20     2162.21    109.21 o
   2  -1   4     7601.20     8039.62    145.64 o
   3  -1   4      601.80      706.74     17.73 o
   4  -1   4     1408.75     1412.66     34.91 o
   5  -1   4      124.10      122.26     10.74 o
   6  -1   4      634.01      593.93     27.69 o
   7  -1   4      163.32      179.24     16.88 o
   8  -1   4      125.08      110.32     29.99 o
   9  -1   4       82.00       65.66     42.53 o
  -9   0   4        0.24        1.23     36.38 o
  -8   0   4        1.31       16.20     27.70 o
  -7   0   4        6.56       38.44     19.21 o
  -6   0   4      146.08      145.56     17.54 o
  -5   0   4      156.74      184.55     11.62 o
  -4   0   4      224.10      224.60     10.13 o
  -3   0   4      684.02      717.45     18.89 o
  -2   0   4      467.23      487.41     17.80 o
  -1   0   4       53.29       32.31      4.56 o
   1   0   4       36.38       17.39      4.07 o
   2   0   4    10182.46    10242.37    251.37 o
   3   0   4      905.84      943.99     20.31 o
   4   0   4     9957.94    10316.68    174.03 o
   5   0   4        4.51        0.43     14.88 o
   6   0   4     2851.05     3042.74     83.89 o
   7   0   4       35.34       49.00     22.01 o
   8   0   4     1400.20     1349.65     71.14 o
   9   0   4       53.53       47.11     42.92 o
  -9   1   4        6.10        3.69     49.09 o
  -8   1   4        3.20       20.12     29.87 o
  -7   1   4       43.72       47.10     22.46 o
  -6   1   4      165.67      248.53     13.83 o
  -5   1   4      127.89      143.46     11.63 o
  -4   1   4      199.55      302.05     13.64 o
  -3   1   4       50.53       49.38      4.54 o
  -2   1   4     1365.30     1605.49     40.76 o
  -1   1   4     5539.69     5359.35    131.41 o
   1   1   4     2322.95     2127.67     56.74 o
   2   1   4     7634.42     8193.46    139.68 o
   3   1   4      598.80      690.40     14.56 o
   4   1   4     1430.04     1435.23     38.79 o
   5   1   4      125.12      116.15      9.98 o
   6   1   4      641.77      577.40     46.77 o
   7   1   4      161.96      150.95     15.81 o
   8   1   4      123.69       90.27     68.73 o
  -9   2   4       65.14       29.32     32.24 o
  -8   2   4      112.64      115.34     23.71 o
  -7   2   4      329.75      361.37     20.45 o
  -6   2   4      219.00      186.90     20.43 o
  -5   2   4      105.76      108.09      7.24 o
  -4   2   4      405.98      400.43     11.77 o
  -3   2   4      577.99      594.91     14.41 o
  -2   2   4      202.80      214.62     16.66 o
  -1   2   4     1693.86     1599.45     35.22 o
   0   2   4     5895.24     5880.42    144.56 o
   1   2   4     2688.65     2608.71     47.79 o
   2   2   4      254.66      256.41      9.79 o
   3   2   4       92.46       95.64      4.80 o
   4   2   4      982.41      956.15     23.84 o
   5   2   4       91.85       85.61      7.41 o
   6   2   4       81.17       64.00     17.09 o
   7   2   4      100.18       70.08     13.38 o
   8   2   4       59.74        6.88     34.51 o
  -9   3   4       24.54       46.95     37.37 o
  -8   3   4       49.38       43.12     19.41 o
  -7   3   4      262.76      269.73     18.04 o
  -6   3   4      270.77      270.28     15.22 o
  -5   3   4      740.96      713.46     20.95 o
  -4   3   4      299.50      320.44     10.25 o
  -3   3   4      480.75      460.08     11.70 o
  -2   3   4      598.43      600.78     11.93 o
  -1   3   4     3462.10     3383.91     69.47 o
   0   3   4      932.47      894.66     17.87 o
   1   3   4      699.79      703.29     14.92 o
   2   3   4     2082.90     1998.05     38.78 o
   3   3   4      608.56      646.46     13.79 o
   4   3   4     1174.63     1214.87     28.57 o
   5   3   4      101.08      107.76     11.50 o
   6   3   4      519.85      493.75     22.39 o
   7   3   4      104.37      102.67     25.07 o
   8   3   4      126.73      152.07     28.72 o
  -8   4   4      118.62      109.43     19.74 o
  -7   4   4      113.89       90.86     18.60 o
  -6   4   4      285.07      304.05     16.13 o
  -5   4   4      161.05      160.41     12.95 o
  -4   4   4     1181.36     1250.26     30.72 o
  -3   4   4     2736.78     2726.10     49.47 o
  -2   4   4     1384.35     1358.63     24.27 o
  -1   4   4     4325.41     4581.48    104.39 o
   0   4   4     4380.70     3959.82     73.43 o
   1   4   4     3723.43     4032.13     90.37 o
   2   4   4     1010.42      980.22     23.26 o
   3   4   4      326.85      284.56     12.19 o
   4   4   4      161.70      146.51      9.84 o
   5   4   4      341.16      353.05     12.70 o
   6   4   4       48.77       48.39      9.88 o
   7   4   4      165.56      136.39     15.47 o
   8   4   4        0.59      -32.43     32.43 o
  -8   5   4       24.58       21.80     21.98 o
  -7   5   4       12.05       29.41     12.00 o
  -6   5   4      275.96      258.38     13.36 o
  -5   5   4      394.23      361.18     15.65 o
  -4   5   4      465.63      449.60     11.95 o
  -3   5   4     1351.90     1365.66     30.45 o
  -2   5   4     3499.54     3819.11     71.22 o
  -1   5   4     4062.38     4594.83     85.63 o
   0   5   4    14390.29    15746.57    284.18 o
   1   5   4     8659.24     8841.41    185.11 o
   2   5   4     3938.61     4249.95     77.24 o
   3   5   4     5991.62     6062.12    133.17 o
   4   5   4      687.00      696.30     21.68 o
   5   5   4     1205.20     1159.61     40.13 o
   6   5   4      144.74      134.56     19.58 o
   7   5   4      226.78      154.89     32.96 o
  -6   6   4      294.27      277.58     23.22 o
  -5   6   4      410.05      412.59     26.10 o
  -4   6   4     2070.72     2059.18     72.69 o
  -3   6   4     1351.28     1277.97     29.08 o
  -2   6   4     7207.60     7148.82    142.75 o
  -1   6   4      502.94      460.81     10.32 o
   0   6   4     4640.44     4832.41     77.43 o
   1   6   4      623.05      539.36     13.96 o
   2   6   4     3445.29     3399.32     68.16 o
   3   6   4      541.04      468.47     20.93 o
   4   6   4      710.92      733.95     22.59 o
   5   6   4      298.98      307.37     25.37 o
   6   6   4       30.49       51.02     47.80 o
   7   6   4       18.47        1.17     25.06 o
  -8   7   4      282.70      328.71     47.51 o
  -7   7   4       25.09       23.25     27.05 o
  -6   7   4     1002.18     1061.97     69.07 o
  -5   7   4      598.13      565.66     25.76 o
  -4   7   4     1242.50     1207.71     40.02 o
  -3   7   4       15.47       43.65      8.73 o
  -2   7   4      454.09      445.46     14.17 o
  -1   7   4      354.00      378.70     10.87 o
   0   7   4      104.58       97.72      4.83 o
   1   7   4      183.14      178.92     13.35 o
   2   7   4      409.20      482.29     19.24 o
   3   7   4      315.17      336.00     13.00 o
   4   7   4      472.77      458.19     18.23 o
   5   7   4       89.29      109.79     31.00 o
   6   7   4       17.33        5.83     18.45 o
   7   7   4       56.10       51.72     34.12 o
  -8   8   4        5.35        2.09     44.55 o
  -7   8   4       47.25       25.83     34.35 o
  -6   8   4       46.27       90.96     20.71 o
  -5   8   4       30.15       43.88      9.96 o
  -4   8   4      531.65      463.90     16.28 o
  -3   8   4      249.71      278.22     11.24 o
  -2   8   4      374.15      374.36     12.72 o
  -1   8   4      442.60      460.57     17.55 o
   0   8   4       82.74      100.09      6.23 o
   1   8   4     1230.19     1209.90     27.82 o
   2   8   4       49.19       59.23     10.76 o
   3   8   4     2910.37     2926.79     68.96 o
   4   8   4       76.26       96.01     24.15 o
   5   8   4     1833.01     1820.96     77.27 o
   6   8   4      111.63       11.87    117.67 o
  -7   9   4       12.16      -17.40     34.83 o
  -6   9   4       46.42        7.86     24.54 o
  -5   9   4      186.41      171.97     15.06 o
  -4   9   4      232.69      233.07     13.82 o
  -3   9   4      375.36      429.23     22.60 o
  -2   9   4      111.88      133.50     10.55 o
  -1   9   4      219.13      207.56      8.62 o
   0   9   4      178.49      180.55      7.64 o
   1   9   4      272.49      251.93     12.17 o
   2   9   4       44.22       62.48      9.74 o
   3   9   4      382.61      388.95     15.61 o
   4   9   4      184.69      107.25     37.29 o
   5   9   4      261.17      251.05     25.16 o
   6   9   4       63.44       56.36     29.54 o
  -7  10   4       16.65      -35.53     40.88 o
  -6  10   4       64.66       75.46     26.26 o
  -5  10   4       41.50       29.49     19.21 o
  -4  10   4      121.05      137.88     20.37 o
  -3  10   4      706.75      635.50     40.64 o
  -2  10   4       56.05       78.92     14.43 o
  -1  10   4     1041.24      901.29     20.70 o
   0  10   4      197.59      214.69      8.96 o
   1  10   4     2041.57     1904.67     50.67 o
   2  10   4       33.84       49.47     10.34 o
   3  10   4     2081.66     1952.41    115.40 o
   4  10   4       24.50       53.92     17.71 o
   5  10   4      675.44      640.97     42.73 o
   6  10   4       29.03       53.01     29.80 o
  -6  11   4       36.95       97.07     28.09 o
  -5  11   4       11.36       28.81     22.17 o
  -4  11   4       81.80       88.24     22.78 o
  -3  11   4      100.93      112.40     13.60 o
  -2  11   4      351.90      381.45     25.55 o
  -1  11   4      513.93      505.31     23.53 o
   0  11   4      221.70      256.52     11.93 o
   1  11   4      646.71      630.07     34.23 o
   2  11   4      215.55      223.22     20.96 o
   3  11   4       69.09       73.74     44.07 o
   4  11   4      112.45       96.46     21.19 o
   5  11   4       25.49       16.36     23.27 o
  -4  12   4      159.72      194.30     27.15 o
  -3  12   4       26.45       17.57     57.31 o
  -2  12   4      401.88      403.51     27.90 o
  -1  12   4       56.30       87.34     11.49 o
   0  12   4      192.24      209.16     16.11 o
   1  12   4      190.11      180.74     48.64 o
   2  12   4      578.15      539.82     38.76 o
   3  12   4      465.60      456.50     30.26 o
   4  12   4      187.34      220.83     30.23 o
   5  12   4      250.53      186.65     30.19 o
  -2  13   4      564.18      580.62     34.54 o
  -1  13   4      226.94      212.62     46.49 o
   0  13   4     1368.76     1376.67     65.61 o
   5  13   4       89.87      113.44     47.41 o
  -1  14   4      170.69      160.86     17.80 o
   3  14   4       17.84       32.54     29.16 o
   4  14   4       40.08       56.14     40.59 o
  -3  15   4      237.10      284.89     29.31 o
  -2  15   4       28.62       15.20     20.76 o
   0  15   4        2.47        2.12     28.64 o
   3  15   4        2.77      -28.96     28.96 o
   1  16   4       48.16       25.84     36.40 o
   1 -16   5       17.21        9.13     34.11 o
   5 -13   5        3.55       28.67     32.22 o
  -4 -12   5      176.35      190.70     26.41 o
  -3 -12   5       59.46       63.45     19.78 o
  -2 -12   5      275.10      291.39     28.94 o
  -1 -12   5        8.14       21.42     15.03 o
  -6 -11   5      144.43      133.94     27.62 o
  -5 -11   5      111.12       97.06     23.43 o
  -4 -11   5      165.21      151.13     23.55 o
  -3 -11   5      148.43      142.98     21.78 o
  -1 -11   5      285.91      272.14     26.98 o
   0 -11   5      405.35      383.97     28.71 o
   4 -11   5       13.71        6.03     18.19 o
   5 -11   5       42.30       27.50     20.50 o
   6 -11   5        6.03       23.35     27.28 o
  -7 -10   5        6.49       34.59     50.80 o
  -5 -10   5       67.24       59.08     19.38 o
  -4 -10   5      194.80      181.11     24.09 o
  -3 -10   5      232.95      226.84     24.71 o
  -2 -10   5      127.55      105.40     18.78 o
  -1 -10   5       84.97       99.87     11.35 o
   0 -10   5       98.28       76.45     14.31 o
   1 -10   5      277.15      235.73     20.91 o
   2 -10   5      599.16      560.16     33.94 o
  -7  -9   5       28.19       21.09     35.57 o
  -6  -9   5      166.35      142.56     25.35 o
  -5  -9   5       34.07       71.38     20.03 o
  -4  -9   5      340.87      357.19     30.45 o
  -3  -9   5      243.77      246.84     23.95 o
  -2  -9   5      178.46      194.82     21.49 o
  -1  -9   5      141.77      144.90     12.25 o
   0  -9   5      105.46       88.49     13.27 o
   1  -9   5      386.87      403.89     23.39 o
   2  -9   5      358.08      336.72     24.99 o
   3  -9   5       93.91      127.03     32.12 o
   4  -9   5       37.43       29.47     57.19 o
   6  -9   5       50.60       27.82     23.51 o
  -8  -8   5        0.29      -10.15     31.23 o
  -7  -8   5       48.09       31.39     26.63 o
  -5  -8   5       73.18       87.67     87.59 o
  -4  -8   5      611.73      547.20     52.34 o
  -3  -8   5     1346.07     1250.79     96.00 o
  -2  -8   5      439.62      427.17     30.54 o
  -1  -8   5      995.84     1007.71     38.56 o
   0  -8   5     2498.25     2427.53     83.82 o
   1  -8   5     1645.26     1726.15     62.53 o
   2  -8   5      386.16      425.35     23.30 o
   3  -8   5     2086.46     2030.83     52.47 o
   4  -8   5     1298.25     1203.43     53.25 o
   7  -8   5       59.64       36.62     28.52 o
  -8  -7   5      350.00      397.69     39.48 o
  -7  -7   5      204.37      230.26     28.11 o
  -6  -7   5      525.65      549.47     38.38 o
  -5  -7   5     1017.73      915.53     48.43 o
  -4  -7   5      950.70      913.77     57.06 o
  -3  -7   5     2943.69     2790.93    244.05 o
  -2  -7   5     1799.82     1587.12     89.28 o
  -1  -7   5     5314.79     4809.67    175.60 o
   0  -7   5      476.71      474.33     29.72 o
   1  -7   5     2572.15     2586.62    137.81 o
   2  -7   5      689.95      660.22     22.60 o
   3  -7   5       64.68       54.23     10.36 o
   4  -7   5      227.08      212.36     10.90 o
   5  -7   5       49.23       82.10     22.35 o
  -8  -6   5      162.52      183.05     29.29 o
  -7  -6   5      170.96      194.73     26.83 o
  -6  -6   5      682.40      605.07     32.91 o
  -5  -6   5      335.49      388.23     17.43 o
  -4  -6   5     1981.77     1966.35     94.56 o
  -3  -6   5      152.81      146.43     23.47 o
  -2  -6   5     5450.52     5915.28    289.55 o
  -1  -6   5      382.35      439.19     26.72 o
   0  -6   5     5594.38     5989.22    175.46 o
   1  -6   5     1083.03     1219.79     40.71 o
   2  -6   5     2425.55     2503.69    102.41 o
   3  -6   5     1769.18     1821.69     44.88 o
   4  -6   5      342.05      336.46     14.79 o
   5  -6   5      761.96      735.00     28.48 o
   6  -6   5      116.92       74.93     44.22 o
   8  -6   5        3.38      -26.87     26.87 o
  -8  -5   5       16.03      -24.01     24.01 o
  -7  -5   5       18.82       28.16     28.00 o
  -6  -5   5      142.14      151.99     15.53 o
  -5  -5   5       20.87       57.74     11.59 o
  -4  -5   5       51.55       54.51      6.40 o
  -3  -5   5      250.99      268.94     18.35 o
  -2  -5   5      545.00      563.76     24.10 o
  -1  -5   5     3009.75     3136.81    125.92 o
   0  -5   5     1198.77     1377.06     41.62 o
   1  -5   5     2975.22     3042.84     63.26 o
   2  -5   5      500.59      464.81     20.31 o
   3  -5   5      315.94      327.82     13.26 o
   4  -5   5      319.15      290.23     11.37 o
   5  -5   5      192.67      157.38     12.42 o
   6  -5   5       96.38      108.74     20.62 o
   7  -5   5      113.15      144.23     84.34 o
   8  -5   5       14.13        9.19     35.24 o
  -9  -4   5        3.27       18.35     71.78 o
  -8  -4   5       32.09       -3.01     19.18 o
  -7  -4   5       25.78        2.56     13.84 o
  -6  -4   5      147.64      134.08     14.97 o
  -5  -4   5      114.07      123.90      9.79 o
  -4  -4   5      158.46      155.45      7.52 o
  -3  -4   5     1036.43     1048.44     25.20 o
  -2  -4   5     1351.70     1445.01     51.19 o
  -1  -4   5     2173.20     2415.67     45.79 o
   0  -4   5      355.22      378.28     10.81 o
   1  -4   5     3699.16     3788.70     79.55 o
   2  -4   5     2523.21     2386.83     42.67 o
   3  -4   5     2755.91     2628.68     50.73 o
   4  -4   5      119.55      126.41      7.14 o
   5  -4   5     1296.66     1302.53     36.81 o
   6  -4   5      168.04      208.70     21.57 o
   7  -4   5      299.03      273.82     38.22 o
   8  -4   5       90.30       -0.34     27.12 o
   9  -4   5       36.55       29.38     45.27 o
  -9  -3   5       16.62       29.10     47.21 o
  -8  -3   5       74.35       83.61     19.07 o
  -7  -3   5      132.05      104.11     14.93 o
  -6  -3   5      463.11      455.59     19.65 o
  -5  -3   5      136.27      143.07      6.95 o
  -4  -3   5        9.26       37.35      7.77 o
  -3  -3   5     1137.31     1100.95     31.32 o
  -2  -3   5      713.93      842.08     18.24 o
  -1  -3   5     6085.58     6118.04    121.49 o
   0  -3   5     2448.15     2440.32     49.22 o
   1  -3   5     4665.71     4500.37    117.43 o
   2  -3   5      968.73     1017.39     22.59 o
   3  -3   5      867.89      832.85     17.41 o
   4  -3   5      871.89      761.74     32.73 o
   5  -3   5      234.20      252.30     26.73 o
   6  -3   5      742.79      736.60     33.34 o
   7  -3   5        0.38        8.72     13.47 o
   8  -3   5      156.06      138.32     29.27 o
   9  -3   5        5.71      -10.21     38.47 o
  -9  -2   5       45.62       62.05     40.45 o
  -8  -2   5       81.87       84.80     20.92 o
  -7  -2   5      133.65      128.26     15.61 o
  -6  -2   5      359.92      388.33     25.46 o
  -5  -2   5      604.92      598.91     16.87 o
  -4  -2   5     1619.84     1582.43     31.81 o
  -3  -2   5     1695.33     1690.74     33.10 o
  -2  -2   5    12792.91    13119.25    284.76 o
  -1  -2   5       71.06       73.02      4.41 o
   0  -2   5       38.28       37.48      2.35 o
   1  -2   5      386.48      355.43      8.46 o
   2  -2   5     4054.98     4214.71     85.71 o
   3  -2   5      641.80      640.84     15.86 o
   4  -2   5      111.52      153.78      7.87 o
   5  -2   5        3.59       70.74     14.17 o
   6  -2   5      141.98      145.59     14.66 o
   7  -2   5       37.38       38.91     22.57 o
   8  -2   5       32.97       18.09     26.66 o
   9  -2   5       22.65        5.11     53.33 o
  -9  -1   5       31.07       94.65     43.40 o
  -8  -1   5       17.38       28.66     28.55 o
  -7  -1   5      167.20      157.20     18.44 o
  -6  -1   5       74.48       84.76     10.87 o
  -5  -1   5        1.18        6.89      7.73 o
  -4  -1   5      127.29      138.91      7.52 o
  -3  -1   5      452.78      453.75     10.82 o
  -2  -1   5      258.39      270.91      8.74 o
  -1  -1   5      179.30      219.53     11.55 o
   1  -1   5      251.01      258.31      7.61 o
   2  -1   5      161.60      195.26      7.98 o
   3  -1   5      131.48      129.56      6.11 o
   4  -1   5     1084.58     1093.48     24.17 o
   5  -1   5      156.64      169.67     12.11 o
   6  -1   5     1095.85     1033.08     34.11 o
   7  -1   5       42.85      100.16     42.71 o
   8  -1   5      285.20      264.17     23.72 o
   9  -1   5       17.58      -36.61     51.78 o
  -9   0   5        2.69       -3.26     37.17 o
  -8   0   5       11.55       31.69     21.45 o
  -7   0   5       49.76       48.55     15.44 o
  -6   0   5       91.69      131.33     18.21 o
  -5   0   5      123.69      104.84     12.96 o
  -4   0   5      178.22      257.88     12.08 o
  -3   0   5      557.71      565.83     12.65 o
  -2   0   5       12.17        4.32      3.02 o
  -1   0   5      256.29      223.16     13.08 o
   0   0   5        3.40        9.97      4.71 o
   1   0   5     1715.43     1619.85     30.39 o
   2   0   5      316.97      413.24     22.23 o
   3   0   5     1261.86     1342.33     27.43 o
   4   0   5      835.41      886.33     26.47 o
   5   0   5      458.18      497.28     16.27 o
   6   0   5      651.69      744.75     32.84 o
   7   0   5       46.10       60.52     19.62 o
   8   0   5      849.75      746.89     84.51 o
   9   0   5       34.39       74.55     42.56 o
  -9   1   5       31.64       62.98     39.53 o
  -8   1   5       17.87       60.11     38.59 o
  -7   1   5      164.76      160.35     14.13 o
  -6   1   5       76.86       64.56     15.82 o
  -5   1   5        1.06       21.70      8.34 o
  -4   1   5      128.10      134.27      8.89 o
  -3   1   5      450.96      470.42     13.20 o
  -2   1   5      258.58      266.66     10.22 o
  -1   1   5      184.56      225.07      8.00 o
   1   1   5      244.68      261.22      7.00 o
   2   1   5      162.18      207.94     10.59 o
   3   1   5      133.05      131.65      5.73 o
   4   1   5     1070.50     1074.86     26.48 o
   5   1   5      154.68      154.16      9.44 o
   6   1   5     1088.83     1060.43     33.65 o
   7   1   5       42.65       49.14     20.70 o
   9   1   5       17.36       29.26     39.55 o
  -9   2   5       47.80       26.29     40.70 o
  -8   2   5       81.68       61.61     23.62 o
  -7   2   5      139.60      184.64     24.35 o
  -6   2   5      363.94      363.34     23.15 o
  -5   2   5      607.99      617.96     17.06 o
  -4   2   5     1618.03     1554.88     34.46 o
  -3   2   5     1668.08     1699.57     33.00 o
  -2   2   5    12770.02    12579.92    306.71 o
  -1   2   5       76.25       79.22      3.14 o
   0   2   5       38.23       33.23      3.87 o
   1   2   5      382.10      357.23      8.66 o
   2   2   5     4070.00     4134.75     76.19 o
   3   2   5      642.15      621.31     18.07 o
   4   2   5      108.63      133.68     16.40 o
   5   2   5        3.74       33.04      6.63 o
   6   2   5      140.07      153.42     16.47 o
   7   2   5       38.06       52.64     21.68 o
   8   2   5       32.13        4.98     28.42 o
  -9   3   5       15.63      -23.47     61.07 o
  -8   3   5       72.77      104.63     19.69 o
  -7   3   5      130.66      127.29     21.55 o
  -6   3   5      468.61      467.16     22.28 o
  -5   3   5      137.05      156.19      9.75 o
  -4   3   5       11.77       33.44      7.10 o
  -3   3   5     1187.34     1167.09     23.36 o
  -2   3   5      695.18      793.12     15.03 o
  -1   3   5     6063.12     5989.26    102.32 o
   0   3   5     2448.55     2362.10     46.51 o
   1   3   5     4690.77     4600.20     90.57 o
   2   3   5     1012.96     1063.18     21.61 o
   3   3   5      844.63      764.01     18.79 o
   4   3   5      878.86      833.64     21.05 o
   5   3   5      228.46      240.67     10.70 o
   6   3   5      741.34      690.87     27.21 o
   7   3   5        0.45       -5.28     21.75 o
   8   3   5      155.67      215.66     30.66 o
  -9   4   5        3.19      -63.94     63.94 o
  -8   4   5       31.65       10.59     24.26 o
  -7   4   5       25.63       20.39     20.82 o
  -6   4   5      147.57      132.34      9.61 o
  -5   4   5      111.66      119.81     14.74 o
  -4   4   5      161.82      169.84     11.15 o
  -3   4   5     1051.57     1022.13     20.05 o
  -2   4   5     1357.56     1480.06     29.08 o
  -1   4   5     2205.05     2374.22     42.05 o
   0   4   5      348.79      359.82     12.78 o
   1   4   5     3665.78     3952.57     70.75 o
   2   4   5     2521.28     2472.99     46.11 o
   3   4   5     2702.97     2556.32     60.80 o
   4   4   5      121.33      118.12      9.52 o
   5   4   5     1302.77     1353.46     32.66 o
   6   4   5      162.88      149.90     32.05 o
   7   4   5      300.02      271.19     32.95 o
   8   4   5       91.07       64.58     46.97 o
  -8   5   5       16.40       36.93     21.27 o
  -7   5   5       19.02        2.91     12.29 o
  -6   5   5      143.53      148.24     10.55 o
  -5   5   5       21.15       50.86      8.80 o
  -4   5   5       52.40       50.39      6.69 o
  -3   5   5      252.90      255.54      7.82 o
  -2   5   5      554.12      595.85     23.69 o
  -1   5   5     3002.93     3248.59     55.83 o
   0   5   5     1197.09     1358.20     27.10 o
   1   5   5     2987.80     3098.68     54.05 o
   2   5   5      499.22      500.97     13.49 o
   3   5   5      309.85      315.81     23.16 o
   4   5   5      320.95      283.62     15.03 o
   5   5   5      192.78      194.10     13.95 o
   6   5   5       96.82       99.17     47.32 o
   7   5   5      113.00      179.10     25.29 o
   8   5   5       14.68      -10.87     50.11 o
  -7   6   5      172.45      187.68     22.90 o
  -5   6   5      336.80      350.29     16.13 o
  -4   6   5     1982.26     1930.93     75.94 o
  -3   6   5      149.68      147.41      6.14 o
  -2   6   5     5419.83     5733.84    117.38 o
  -1   6   5      381.06      476.26     10.76 o
   0   6   5     5602.08     5982.64    113.47 o
   1   6   5     1083.36     1175.55     24.56 o
   2   6   5     2445.34     2503.24     52.11 o
   3   6   5     1767.68     1820.00     45.31 o
   4   6   5      346.92      351.35     14.42 o
   5   6   5      759.64      740.84     26.01 o
   6   6   5      117.85      109.50     37.23 o
   7   6   5      133.03      132.88     24.54 o
  -7   7   5      200.97      241.47     28.96 o
  -6   7   5      532.47      529.23     41.60 o
  -5   7   5     1016.36      949.93     31.15 o
  -4   7   5      960.92      921.69     29.63 o
  -3   7   5     2950.70     2867.91     59.47 o
  -2   7   5     1795.18     1747.38     38.81 o
  -1   7   5     5357.12     5104.52     93.37 o
   0   7   5      475.43      480.15     11.22 o
   1   7   5     2533.65     2528.57     53.66 o
   2   7   5      694.76      702.29     20.55 o
   3   7   5       69.19       50.95      7.45 o
   4   7   5      227.41      235.01     18.55 o
   5   7   5       52.55       77.81     22.40 o
   6   7   5      115.81      128.07     36.03 o
   7   7   5       81.66       96.17     26.34 o
  -8   8   5        0.35      -56.54     56.54 o
  -7   8   5       48.58       64.96     29.62 o
  -6   8   5       50.73       93.46     21.38 o
  -5   8   5       72.16       71.20     15.97 o
  -4   8   5      616.82      549.06     19.43 o
  -3   8   5     1344.78     1383.96     33.08 o
  -2   8   5      444.04      424.61     13.65 o
  -1   8   5      994.40      973.20     21.72 o
   0   8   5     2496.72     2485.36     47.78 o
   1   8   5     1641.58     1707.16     38.03 o
   2   8   5      383.37      365.77     13.78 o
   3   8   5     2089.96     2199.51     53.13 o
   4   8   5     1291.51     1271.35     46.87 o
   5   8   5      552.45      514.18     21.85 o
   6   8   5      214.61      220.06     36.92 o
   7   8   5       60.76       39.86     24.59 o
  -7   9   5       29.39       28.55     38.43 o
  -6   9   5      164.85      133.89     25.04 o
  -5   9   5       35.24       47.00     20.47 o
  -4   9   5      340.22      346.87     17.04 o
  -3   9   5      245.72      244.73     18.11 o
  -2   9   5      178.11      195.47     12.89 o
  -1   9   5      143.51      150.68      9.61 o
   0   9   5      105.83       85.88      5.78 o
   1   9   5      387.78      409.09     20.24 o
   2   9   5      358.76      325.29     15.54 o
   3   9   5       92.99      101.03      8.29 o
   4   9   5       36.54       27.22     12.39 o
   5   9   5      539.21      523.87     38.62 o
   6   9   5       50.11       23.13     28.74 o
  -7  10   5        6.80       19.30     38.80 o
  -6  10   5       36.39       38.13     27.74 o
  -5  10   5       65.44       66.54     19.91 o
  -4  10   5      193.30      172.34     14.06 o
  -3  10   5      232.03      236.28     21.79 o
  -2  10   5      125.30      107.98     16.29 o
  -1  10   5       83.60       84.83      6.38 o
   0  10   5       97.79       95.35      7.51 o
   1  10   5      275.43      268.81     16.50 o
   2  10   5      601.94      572.16     19.48 o
   3  10   5      185.83      204.10     12.38 o
   4  10   5      125.20      126.18     22.20 o
   5  10   5      152.33      142.97     33.66 o
   6  10   5      122.75      112.28     30.56 o
  -6  11   5      145.99      182.74     35.08 o
  -4  11   5      164.06      136.93     15.39 o
  -3  11   5      147.31      131.90     20.03 o
  -2  11   5      411.04      380.06     28.67 o
  -1  11   5      282.37      274.48     11.18 o
   0  11   5      404.20      357.26     16.41 o
   1  11   5      151.37      122.16     33.66 o
   2  11   5      135.97      136.97     15.83 o
   3  11   5       78.04       80.59     18.00 o
   4  11   5       14.15       15.04     20.75 o
   5  11   5       42.07       33.98     31.48 o
   6  11   5        6.19       38.36     24.15 o
  -4  12   5      175.78      195.16     26.67 o
  -3  12   5       58.98       80.99     20.88 o
  -2  12   5      276.60      300.02     27.70 o
  -1  12   5        7.68       14.69      7.76 o
   1  12   5      113.12      167.60     21.45 o
   2  12   5      364.93      426.52     34.63 o
   3  12   5      261.49      329.28     30.05 o
   4  12   5      131.87      179.60     43.14 o
   5  12   5      165.74      242.16     33.54 o
   6  12   5        8.39        1.35     45.00 o
  -2  13   5       36.19      105.17    130.77 o
  -1  13   5      345.07      332.90    163.92 o
   0  13   5       60.83       43.32     12.33 o
   4  13   5      122.24      135.19     46.27 o
   5  13   5        3.76       -4.08     54.26 o
  -3  14   5      613.56      625.93     42.11 o
  -2  14   5       62.08      107.94     19.43 o
  -1  14   5      539.34      543.27     33.26 o
   3  14   5       25.39        0.10     30.88 o
   4  14   5      241.86      245.37     35.38 o
  -3  15   5       73.19      111.64     23.89 o
  -2  15   5      437.89      396.51     35.53 o
   1  16   5       17.22        0.11     28.25 o
  -5 -12   6      130.16      135.73     38.46 o
  -3 -12   6      145.39      173.36     26.60 o
  -2 -12   6      263.93      268.93     27.92 o
  -5 -11   6      122.24      166.70     25.59 o
  -4 -11   6       19.04        7.09     18.38 o
  -3 -11   6      495.09      485.27     37.56 o
  -2 -11   6       82.34       83.34     18.38 o
   0 -11   6       19.22       19.50     13.16 o
   2 -11   6       35.50       19.39     14.11 o
   4 -11   6       20.51       10.81     22.04 o
   6 -11   6        7.42       16.53     38.47 o
  -7 -10   6        2.51      -40.53     49.28 o
  -5 -10   6        9.73       26.01     18.40 o
  -4 -10   6       16.36       11.78     17.67 o
  -3 -10   6      119.77      138.72     20.06 o
  -2 -10   6        0.79      -15.62     15.62 o
  -1 -10   6      874.41      775.12     34.97 o
   0 -10   6       72.74       76.89     14.32 o
   1 -10   6      797.99      716.13     72.56 o
  -7  -9   6       66.97      152.17     33.81 o
  -5  -9   6      331.49      333.63     30.10 o
  -4  -9   6      423.64      427.31     32.62 o
  -3  -9   6      584.99      633.34     39.93 o
  -2  -9   6      515.50      540.90     36.90 o
  -1  -9   6      407.38      468.04     35.70 o
   0  -9   6      587.28      601.03     27.67 o
   1  -9   6       82.43       81.73     14.33 o
   2  -9   6      697.57      670.16     38.29 o
  -8  -8   6       24.18        5.64     28.85 o
  -7  -8   6       27.75       36.26     18.89 o
  -5  -8   6       24.77       34.04     52.86 o
  -4  -8   6      154.63      131.13     20.76 o
  -3  -8   6        3.08       29.81     13.88 o
  -2  -8   6      613.05      711.12     41.95 o
  -1  -8   6      442.03      487.91     21.38 o
   0  -8   6     3319.07     3213.59    150.09 o
   1  -8   6      481.63      516.97     25.69 o
   2  -8   6      280.71      307.78     37.68 o
   3  -8   6       59.72       53.27     20.79 o
   4  -8   6       58.80       74.52     19.66 o
   7  -8   6       44.25       35.75     34.51 o
   8  -8   6       23.85        3.93     39.77 o
  -8  -7   6      180.06      183.03     25.20 o
  -7  -7   6      142.21      132.50     23.50 o
  -6  -7   6      466.60      537.61     36.97 o
  -5  -7   6      237.06      177.46     62.98 o
  -4  -7   6     1526.33     1484.77     95.36 o
  -3  -7   6      848.31      931.14     51.05 o
  -2  -7   6      953.08      939.34     52.25 o
  -1  -7   6     1881.98     2001.42    138.88 o
   0  -7   6      126.20      126.53     14.25 o
   1  -7   6     1151.75     1088.30     50.44 o
   2  -7   6      379.87      385.63     15.96 o
   3  -7   6      826.49      772.52     22.79 o
   4  -7   6      124.15      132.40      8.14 o
   5  -7   6      281.00      300.41     30.48 o
   8  -7   6       41.14       43.24     54.75 o
  -8  -6   6       50.26       41.99     42.24 o
  -7  -6   6       61.64       76.86     31.84 o
  -6  -6   6       80.53      107.12     30.46 o
  -5  -6   6       17.99       43.85     12.37 o
  -4  -6   6      428.68      378.89     23.09 o
  -3  -6   6      867.70      845.35     46.13 o
  -2  -6   6     1066.50     1075.76     61.04 o
  -1  -6   6     1800.80     1972.46    100.01 o
   0  -6   6     1606.55     1642.45     92.05 o
   1  -6   6     2845.15     2813.43     79.22 o
   2  -6   6      886.41      858.34     26.89 o
   3  -6   6     2658.88     2588.06     68.75 o
   4  -6   6      524.60      492.09     16.56 o
   5  -6   6      619.98      585.19     27.66 o
   6  -6   6       20.37       19.80     19.17 o
   8  -6   6        5.21       12.83     24.61 o
  -8  -5   6       27.62       83.03     23.69 o
  -7  -5   6       70.70       42.92     29.04 o
  -6  -5   6      206.96      204.67     21.88 o
  -5  -5   6      275.93      236.85     34.31 o
  -4  -5   6      398.68      405.53     12.42 o
  -3  -5   6      470.67      457.43     17.15 o
  -2  -5   6     2497.53     2455.17     85.10 o
  -1  -5   6      774.95      828.61     18.56 o
   0  -5   6      591.25      674.36     28.65 o
   1  -5   6     2850.64     2901.50     59.80 o
   2  -5   6     4266.81     4253.49    128.03 o
   3  -5   6     2230.81     2195.60     47.63 o
   4  -5   6     1809.87     1832.65     45.60 o
   5  -5   6     1458.76     1381.60     38.83 o
   6  -5   6      523.16      510.48     38.51 o
   7  -5   6      433.48      491.75     40.09 o
   8  -5   6      129.23       75.52     28.72 o
  -9  -4   6       13.32      -29.17     73.68 o
  -8  -4   6        0.52       -9.91     21.59 o
  -7  -4   6        5.26       13.62     13.09 o
  -6  -4   6      124.48      109.38     16.71 o
  -5  -4   6      215.37      214.81     13.75 o
  -4  -4   6       50.07       46.23      8.32 o
  -3  -4   6      547.35      606.37     24.64 o
  -2  -4   6      826.08      933.96     45.13 o
  -1  -4   6     2526.25     2688.56     51.37 o
   0  -4   6      147.99      158.80      6.33 o
   1  -4   6     2247.64     2410.03     55.89 o
   2  -4   6      615.72      664.80     14.23 o
   3  -4   6      610.64      620.25     14.62 o
   4  -4   6      406.38      435.85     18.31 o
   5  -4   6     1125.23     1033.46     38.38 o
   6  -4   6      253.33      241.30     25.83 o
   7  -4   6      181.62      156.90     27.69 o
  -9  -3   6       18.04      -49.80     49.80 o
  -8  -3   6        9.20       22.86     43.07 o
  -7  -3   6       43.02       25.81     20.32 o
  -6  -3   6      363.72      393.15     22.22 o
  -5  -3   6      616.96      574.38     14.71 o
  -4  -3   6      148.34      146.45      6.65 o
  -3  -3   6      716.88      728.13     23.70 o
  -2  -3   6      965.16     1105.25     33.88 o
  -1  -3   6     4641.15     4561.29     83.49 o
   0  -3   6     6869.50     6781.97    147.82 o
   1  -3   6     5256.78     5112.61     91.27 o
   2  -3   6     3589.19     3484.03     69.86 o
   3  -3   6     3506.80     3442.46     59.75 o
   4  -3   6     1791.50     1794.24     38.98 o
   5  -3   6      232.77      224.25     18.93 o
   6  -3   6      581.61      655.94     37.23 o
   7  -3   6       10.14       -5.78     33.15 o
   8  -3   6       57.22       42.06     27.88 o
   9  -3   6       14.67       43.42     47.53 o
  -9  -2   6      202.41      145.30     35.34 o
  -7  -2   6      980.38      979.81     37.39 o
  -6  -2   6     1019.39     1029.29     45.93 o
  -5  -2   6     3131.26     3034.89     58.91 o
  -4  -2   6     4401.72     4177.36     98.39 o
  -3  -2   6       23.16       44.92      9.95 o
  -2  -2   6    15231.61    14647.02    601.22 o
  -1  -2   6     2657.61     2747.29     55.17 o
   0  -2   6     3145.75     2890.78     63.57 o
   1  -2   6      558.81      581.07     12.63 o
   2  -2   6     3836.77     3824.86     71.90 o
   3  -2   6     2440.48     2474.37     46.96 o
   4  -2   6      426.98      449.74     19.95 o
   5  -2   6       55.47       52.96     14.73 o
   6  -2   6      138.71      160.89     15.04 o
   7  -2   6       66.78       86.81     18.41 o
   8  -2   6       20.63       -8.83     19.88 o
   9  -2   6       15.70      -18.11     55.77 o
  -8  -1   6        8.16       33.01     29.06 o
  -7  -1   6      126.82      127.60     14.60 o
  -6  -1   6       70.51      103.56      9.47 o
  -5  -1   6      135.54      139.12      7.76 o
  -4  -1   6      134.58      140.74      6.56 o
  -3  -1   6     2084.77     1973.03     37.92 o
  -2  -1   6      859.61      859.45     33.05 o
  -1  -1   6     7198.89     7339.81    132.09 o
   0  -1   6      277.02      228.34      6.21 o
   1  -1   6     7814.65     7527.72    133.68 o
   2  -1   6      310.18      428.40     46.29 o
   3  -1   6     1046.22     1036.76     22.37 o
   4  -1   6      750.63      748.86     24.57 o
   5  -1   6      714.69      771.01     21.94 o
   6  -1   6      185.12      185.75     15.63 o
   7  -1   6      215.22      196.91     33.55 o
   9  -1   6       57.17       33.18     56.59 o
  -9   0   6        2.81      -11.77     34.55 o
  -8   0   6       88.14      132.70     30.98 o
  -7   0   6       27.95        8.66     22.69 o
  -6   0   6      331.13      332.85     15.73 o
  -5   0   6       67.62       87.95     17.94 o
  -4   0   6      842.22      810.88     23.15 o
  -3   0   6        1.38       -0.34      2.63 o
  -2   0   6       43.19       18.72      2.80 o
  -1   0   6      240.26      237.03      5.22 o
   0   0   6     5522.89     5051.70     79.10 o
   1   0   6      382.01      390.57      9.47 o
   2   0   6     2283.73     2628.28     49.27 o
   3   0   6      153.23      119.63      6.25 o
   4   0   6     2525.39     2559.51     55.21 o
   5   0   6       32.08       54.49      7.88 o
   6   0   6     1488.82     1679.70     47.84 o
   7   0   6       13.01        4.74     13.01 o
   9   0   6       18.40      -19.74     45.78 o
  -9   1   6       21.76       52.45     33.17 o
  -8   1   6        8.18       45.56     22.47 o
  -7   1   6      128.26      129.12     14.22 o
  -6   1   6       68.50       94.05     31.03 o
  -5   1   6      138.07      148.03     18.68 o
  -4   1   6      141.62      170.38      8.64 o
  -3   1   6     2102.09     1981.39     41.12 o
  -2   1   6      858.29      864.16     29.74 o
  -1   1   6     7181.93     7047.23    121.31 o
   0   1   6      277.71      235.88      6.08 o
   1   1   6     7830.31     7534.51    133.76 o
   2   1   6      310.97      437.53     35.38 o
   3   1   6     1040.42     1048.28     20.54 o
   4   1   6      746.53      788.71     20.69 o
   5   1   6      717.13      756.77     21.44 o
   6   1   6      184.05      178.32     16.20 o
   7   1   6      215.66      208.09     17.10 o
   8   1   6       32.14       35.64     29.39 o
   9   1   6       57.73      131.66     44.58 o
  -9   2   6      200.45      188.55     30.55 o
  -8   2   6       67.81       76.78     24.41 o
  -7   2   6      974.59     1060.95     63.15 o
  -6   2   6     1021.57     1052.66     43.47 o
  -5   2   6     3124.49     3027.82     64.78 o
  -4   2   6     4399.96     4381.05     80.68 o
  -3   2   6       29.81       48.75      7.00 o
  -2   2   6    15193.01    15159.89    352.36 o
  -1   2   6     2672.40     2701.10     46.75 o
   0   2   6     3139.26     2897.53     55.00 o
   1   2   6      561.71      583.63     12.68 o
   2   2   6     3863.70     3934.43     71.51 o
   3   2   6     2441.12     2400.69     44.08 o
   4   2   6      440.11      466.69     22.20 o
   5   2   6       52.25       57.81      7.31 o
   6   2   6      136.93      143.26     14.93 o
   7   2   6       65.87       86.45     14.04 o
   8   2   6       20.67       61.31     41.61 o
   9   2   6       15.99       64.31     59.73 o
  -9   3   6       18.78       18.33     49.72 o
  -8   3   6        9.37       22.45     18.73 o
  -7   3   6       42.25       51.24     17.78 o
  -6   3   6      368.50      364.12     14.36 o
  -5   3   6      607.98      579.55     16.41 o
  -4   3   6      139.63      166.37      6.02 o
  -3   3   6      737.90      729.93     24.07 o
  -2   3   6      967.56     1043.49     27.44 o
  -1   3   6     4628.83     4405.53     81.94 o
   0   3   6     6864.30     6802.57    120.73 o
   1   3   6     5268.18     5042.33     91.17 o
   2   3   6     3561.77     3470.07     64.19 o
   3   3   6     3479.11     3286.49     68.57 o
   4   3   6     1769.62     1676.65     41.00 o
   5   3   6      238.48      224.47     14.34 o
   6   3   6      586.64      615.37     31.48 o
   7   3   6        9.55        4.73     19.85 o
   8   3   6       59.52       16.78     31.63 o
  -9   4   6       13.79       20.29     56.34 o
  -8   4   6        0.50       43.48     33.37 o
  -7   4   6        5.80       -4.83     12.11 o
  -6   4   6      125.93      137.55      9.25 o
  -5   4   6      216.78      208.87     12.95 o
  -4   4   6       48.73       42.72      3.25 o
  -3   4   6      544.20      591.95     19.85 o
  -2   4   6      803.41      850.91     35.75 o
  -1   4   6     2527.25     2750.89     44.00 o
   0   4   6      153.33      169.07      5.19 o
   1   4   6     2251.27     2359.74     44.59 o
   2   4   6      626.13      705.59     20.89 o
   3   4   6      616.57      619.42     22.40 o
   4   4   6      401.80      426.64     16.45 o
   5   4   6     1124.85     1096.52     32.30 o
   6   4   6      256.67      252.83     29.12 o
   7   4   6      184.39      177.37     26.95 o
   8   4   6       69.52      139.59     30.19 o
  -8   5   6       27.33       20.35     20.74 o
  -7   5   6       72.67       94.89     60.40 o
  -6   5   6      209.26      240.66     17.40 o
  -5   5   6      269.09      249.42      8.68 o
  -4   5   6      395.76      381.67     12.11 o
  -3   5   6      482.38      500.02     13.95 o
  -2   5   6     2492.51     2419.86     47.29 o
  -1   5   6      768.01      807.96     15.57 o
   0   5   6      578.34      636.01     29.06 o
   1   5   6     2841.15     2905.20     54.36 o
   2   5   6     4262.90     4132.54     77.39 o
   3   5   6     2252.78     2214.99     53.31 o
   4   5   6     1806.35     1782.67     52.02 o
   5   5   6     1446.18     1398.94     39.01 o
   6   5   6      521.44      542.54     36.91 o
   7   5   6      437.64      431.06     50.68 o
   8   5   6      129.01       83.38     39.55 o
  -8   6   6       49.58       73.80     21.43 o
  -7   6   6       61.22       75.88     14.26 o
  -6   6   6       79.80       91.07     13.01 o
  -5   6   6       20.54       31.15      7.34 o
  -4   6   6      425.38      381.00     11.50 o
  -3   6   6      850.91      864.68     20.65 o
  -2   6   6     1075.18     1140.96     29.54 o
  -1   6   6     1783.13     1872.73     33.92 o
   0   6   6     1606.40     1653.12     30.49 o
   1   6   6     2879.86     2836.91     53.52 o
   2   6   6      885.50      850.00     21.14 o
   3   6   6     2665.87     2603.55     62.19 o
   4   6   6      526.95      547.11     20.79 o
   5   6   6      617.91      577.70     23.35 o
   6   6   6       20.05       18.09     44.75 o
   7   6   6      233.60      190.79     28.05 o
  -7   7   6      143.21      137.02     27.41 o
  -6   7   6      467.68      461.04     39.11 o
  -5   7   6      244.81      248.95     12.13 o
  -4   7   6     1522.80     1513.91     34.21 o
  -3   7   6      839.48      838.81     19.45 o
  -2   7   6      931.14      903.47     22.70 o
  -1   7   6     1888.05     1881.84     37.27 o
   0   7   6      127.52      118.88      8.78 o
   1   7   6     1160.47     1147.15     33.72 o
   2   7   6      377.70      402.44     14.17 o
   3   7   6      837.00      805.01     23.90 o
   4   7   6      124.29      147.61     29.98 o
   5   7   6      269.77      287.21     29.29 o
   6   7   6      203.68      181.65     26.44 o
   7   7   6       75.60       94.53     25.41 o
  -8   8   6       24.59       23.08     43.23 o
  -7   8   6       27.35       31.32     28.91 o
  -6   8   6      150.55      172.91     24.22 o
  -5   8   6       25.55       16.70     43.68 o
  -4   8   6      146.03      169.32     16.84 o
  -3   8   6        2.99        7.39     10.23 o
  -2   8   6      608.79      641.80     19.46 o
  -1   8   6      445.22      451.46     10.99 o
   0   8   6     3318.83     3430.67     64.24 o
   1   8   6      478.54      508.39     17.12 o
   2   8   6      285.54      305.58     16.43 o
   3   8   6       58.69       46.46      8.31 o
   4   8   6       60.80       77.97     12.67 o
   5   8   6       32.75       63.35     25.69 o
   6   8   6       27.44       87.95    114.89 o
   7   8   6       44.08       34.40     39.50 o
  -7   9   6       66.11      104.55     34.86 o
  -6   9   6      214.74      243.77     30.21 o
  -5   9   6      331.47      291.75     30.22 o
  -4   9   6      424.77      358.47     17.15 o
  -3   9   6      583.39      559.06     28.58 o
  -2   9   6      515.21      517.70     19.06 o
  -1   9   6      403.78      466.40     12.47 o
   0   9   6      587.50      611.44     17.81 o
   1   9   6       83.51      109.75     12.02 o
   2   9   6      698.16      722.31     26.10 o
   3   9   6       16.80       44.12     13.32 o
   4   9   6      342.30      342.71     23.71 o
   5   9   6       23.54      -10.90     19.33 o
   6   9   6       15.94        9.90     23.95 o
  -7  10   6        2.19       35.96     25.97 o
  -6  10   6      189.19      174.07     38.67 o
  -5  10   6       10.38       51.48     20.93 o
  -4  10   6       15.09       33.98     10.05 o
  -3  10   6      120.44      121.06     19.32 o
  -2  10   6        0.87       15.17      8.68 o
  -1  10   6      873.01      778.75     19.52 o
   0  10   6       73.04       70.62      9.84 o
   1  10   6      797.91      747.39     26.04 o
   2  10   6       74.78       84.33      8.53 o
   3  10   6      418.42      401.17     18.59 o
   4  10   6       49.42       65.61     18.92 o
   5  10   6      252.98      257.71     42.20 o
   6  10   6       70.50       55.59     29.28 o
  -6  11   6       86.12       78.53     26.29 o
  -5  11   6      124.14      155.63     30.52 o
  -4  11   6       19.57       74.36     21.67 o
  -3  11   6      492.07      489.24     30.13 o
  -2  11   6       83.34       91.25     30.87 o
  -1  11   6     1581.26     1706.11     66.04 o
   0  11   6       19.18       30.20     14.19 o
   1  11   6     1332.74     1379.51     44.19 o
   2  11   6       33.49       28.27      8.70 o
   3  11   6      347.51      370.17     46.19 o
   4  11   6       21.08       40.56     30.15 o
   5  11   6       70.18       78.09     43.10 o
   6  11   6        7.33       42.76     24.60 o
  -6  12   6        8.39       22.42     40.75 o
  -5  12   6      132.08      189.12     29.45 o
  -4  12   6      121.21      136.00     25.00 o
  -3  12   6      146.77      165.24     24.84 o
  -2  12   6      262.19      261.97     17.26 o
  -1  12   6       43.81       38.78     28.81 o
   0  12   6      418.57      452.41    117.55 o
   1  12   6       18.58        1.31     22.04 o
   2  12   6      221.07      232.62     25.34 o
   3  12   6       51.04       49.69     15.22 o
   4  12   6       79.74      123.59     24.38 o
   6  12   6        6.74       25.68     59.52 o
  -5  13   6        4.61       35.33     37.27 o
  -2  13   6      143.00      178.92     19.77 o
  -1  13   6      208.79      191.83     58.97 o
   4  13   6      907.08      920.15     62.15 o
   5  13   6       26.38       36.09     54.48 o
  -2  14   6      241.91      273.90     26.92 o
   4  14   6      198.79      229.18     34.51 o
  -3  15   6      743.60      750.52     48.09 o
  -2  15   6       41.11      105.50     27.13 o
  -1  16   6       37.87      -24.00     42.81 o
   1  16   6       42.24       13.52     36.67 o
   0 -16   7       17.25       -4.08     33.35 o
   5 -13   7       16.37       20.70     40.81 o
  -6 -12   7        4.92       39.82     32.54 o
  -5 -12   7        4.82       15.52     24.65 o
  -4 -12   7       43.79       23.28     25.45 o
  -3 -12   7        8.98       87.66     22.50 o
  -2 -12   7       14.81       40.78     18.93 o
  -1 -12   7        7.74        0.77     11.60 o
   0 -12   7        6.00      -13.56     13.56 o
   4 -12   7       17.50       10.53     24.44 o
  -6 -11   7      209.33      246.50     32.06 o
  -5 -11   7      221.38      208.60     28.87 o
  -4 -11   7      475.94      555.11     40.59 o
  -3 -11   7      621.65      677.10     47.62 o
  -2 -11   7      188.78      198.91     22.98 o
   2 -11   7       85.23       47.99     73.42 o
   6 -11   7       23.48       38.17     41.97 o
  -7 -10   7        7.47      -20.38     25.76 o
  -6 -10   7       49.20       55.92     29.19 o
  -4 -10   7        6.72       19.92     18.99 o
  -2 -10   7       56.15      100.50     19.71 o
  -1 -10   7        5.11       -7.25     27.74 o
   0 -10   7      168.03      194.63    108.76 o
   1 -10   7       65.11       63.94     14.41 o
   2 -10   7       51.66       58.60     64.03 o
   4 -10   7       27.03       27.88     18.67 o
   5 -10   7       10.89        8.29     21.36 o
   6 -10   7       31.34       33.08     23.49 o
   7 -10   7        1.24       14.48     36.57 o
  -7  -9   7       58.34       25.17     36.60 o
  -6  -9   7      785.42      789.78     53.16 o
  -4  -9   7     1172.00     1220.65     67.96 o
  -3  -9   7      389.22      426.39     31.22 o
  -2  -9   7      779.81      764.76     47.78 o
  -1  -9   7        5.74        2.29      9.58 o
   0  -9   7      218.08      181.54     16.47 o
   1  -9   7      187.87      196.39     18.73 o
   2  -9   7       22.78       29.35     16.65 o
   6  -9   7       44.02       20.99     22.47 o
  -8  -8   7       29.88       87.55     64.32 o
  -7  -8   7       19.20       14.92     16.93 o
  -6  -8   7       20.93       24.14     20.35 o
  -5  -8   7      177.62      191.83     23.40 o
  -4  -8   7      258.10      325.53     26.71 o
  -3  -8   7      324.26      366.85     27.47 o
  -2  -8   7     4109.79     4478.83    214.45 o
  -1  -8   7      480.44      559.61     24.30 o
   0  -8   7     2766.14     2746.25     93.33 o
   1  -8   7      783.96      795.89     44.02 o
   2  -8   7     2982.87     3072.36    207.54 o
   3  -8   7      243.80      218.46     20.84 o
   5  -8   7      439.67      476.06     40.60 o
   8  -8   7        5.07        9.85     39.94 o
  -8  -7   7      162.80      146.86     24.67 o
  -7  -7   7      116.55      102.14     21.94 o
  -6  -7   7      983.25     1045.11    113.33 o
  -5  -7   7      970.10      966.21     46.34 o
  -4  -7   7     1838.72     1791.07     91.15 o
  -3  -7   7     1828.06     1817.55     96.63 o
  -2  -7   7     1387.37     1258.67     70.10 o
  -1  -7   7     4917.05     4887.13    298.04 o
   0  -7   7      115.64      139.85     12.00 o
   1  -7   7     4466.90     4186.01    139.89 o
   2  -7   7       50.59       75.54      9.50 o
   3  -7   7     1453.12     1300.99     62.76 o
   4  -7   7      180.19      173.39     10.11 o
   6  -7   7       78.18      115.75     25.90 o
   7  -7   7        2.54       -1.17     24.95 o
   8  -7   7       39.38      -34.19     43.42 o
  -8  -6   7       22.57       16.37     20.98 o
  -7  -6   7       17.31       59.97     77.38 o
  -6  -6   7      227.91      189.15     33.80 o
  -5  -6   7        9.69       -0.47     13.72 o
  -4  -6   7     1348.08     1303.02     70.24 o
  -3  -6   7       88.37       86.31     14.11 o
  -2  -6   7     2561.01     2896.24    131.86 o
  -1  -6   7      122.41      144.94      6.22 o
   0  -6   7     2635.64     2671.70     77.42 o
   1  -6   7      502.38      505.25     18.25 o
   2  -6   7     1724.02     1783.28     42.93 o
   3  -6   7     1836.84     1761.82     45.30 o
   4  -6   7      601.39      539.62     19.03 o
   5  -6   7     1198.11     1298.11     74.03 o
   6  -6   7       65.98       76.69     68.53 o
   8  -6   7       18.28        8.08     40.06 o
  -8  -5   7       27.67       21.16     33.31 o
  -7  -5   7        9.81       36.57     32.45 o
  -6  -5   7       88.16       87.87     12.08 o
  -5  -5   7       62.37       87.93     10.87 o
  -4  -5   7      555.12      586.43     19.56 o
  -3  -5   7      525.04      555.76     33.23 o
  -2  -5   7     3471.78     3532.47    100.20 o
  -1  -5   7      304.58      364.58      8.98 o
   0  -5   7     3567.11     3647.41     85.03 o
   1  -5   7       75.44       79.14      9.00 o
   2  -5   7     5294.05     5426.84    112.39 o
   3  -5   7       85.10       78.95      7.30 o
   4  -5   7     2001.52     1911.46     43.54 o
   5  -5   7      305.14      325.73     24.85 o
   6  -5   7      428.70      430.77     56.39 o
   7  -5   7      270.00      260.24     38.78 o
  -9  -4   7        9.28       24.12     67.68 o
  -8  -4   7       39.36       65.12     21.85 o
  -7  -4   7        7.44       35.67     16.11 o
  -6  -4   7      249.91      229.92     16.83 o
  -5  -4   7      264.33      282.51     13.40 o
  -4  -4   7       49.05       51.64      8.91 o
  -3  -4   7      703.93      806.26     26.95 o
  -2  -4   7      902.62      878.06     23.10 o
  -1  -4   7     2704.53     2722.73     62.29 o
   0  -4   7      529.51      600.83     15.76 o
   1  -4   7     4691.40     4597.60     93.34 o
   2  -4   7      166.71      177.07      6.00 o
   3  -4   7     2390.04     2499.16     48.50 o
   4  -4   7      890.47      858.07     22.43 o
   5  -4   7     1842.83     1982.96     60.74 o
   6  -4   7      454.93      485.72     32.12 o
   7  -4   7      303.19      382.06     35.38 o
   8  -4   7       70.37      121.73     23.38 o
  -9  -3   7        8.12      -34.83     58.47 o
  -8  -3   7       38.43       22.66     26.35 o
  -7  -3   7       54.43       78.03     24.29 o
  -6  -3   7      452.06      436.50     19.77 o
  -5  -3   7       17.54       24.89      4.29 o
  -4  -3   7      234.00      213.45     12.13 o
  -3  -3   7      876.30      940.56     26.73 o
  -2  -3   7      278.70      292.15      9.13 o
  -1  -3   7      351.95      356.63     10.47 o
   0  -3   7     1078.52     1094.59     23.16 o
   1  -3   7     1661.37     1615.51     30.91 o
   2  -3   7      106.66      106.47      5.10 o
   3  -3   7      920.31      870.63     19.49 o
   4  -3   7      136.25      129.24     13.01 o
   5  -3   7       92.08      115.02     31.15 o
   6  -3   7      227.26      220.08     25.37 o
   7  -3   7       10.24      -18.71     24.63 o
   8  -3   7        5.25        4.31     24.10 o
   9  -3   7       18.32       20.06     47.86 o
  -9  -2   7       56.40       16.48     37.21 o
  -8  -2   7       82.03       34.43     30.87 o
  -7  -2   7      493.39      436.31     23.48 o
  -6  -2   7      564.07      515.65     19.10 o
  -5  -2   7      289.94      283.35      9.45 o
  -4  -2   7     3686.58     3398.50     72.15 o
  -3  -2   7      614.77      742.15     25.50 o
  -2  -2   7     5425.40     5137.37    107.02 o
  -1  -2   7       12.29        0.76      2.30 o
   0  -2   7    30626.19    29202.26    528.56 o
   1  -2   7       44.39       43.81      2.90 o
   2  -2   7      293.51      274.84     15.63 o
   3  -2   7      580.08      606.28     15.06 o
   4  -2   7      264.73      248.41     14.89 o
   5  -2   7      269.57      354.18     20.85 o
   6  -2   7       89.21       98.34     13.67 o
   7  -2   7       72.42       58.98     15.50 o
   8  -2   7       16.72        3.84     24.79 o
   9  -2   7        1.52      -35.10     40.51 o
  -9  -1   7       42.22       40.69     40.06 o
  -8  -1   7        4.39       37.51     26.48 o
  -7  -1   7       49.23       33.33     40.81 o
  -6  -1   7       46.53       53.93     13.60 o
  -5  -1   7      770.61      750.66     19.66 o
  -4  -1   7      247.36      239.67      8.01 o
  -3  -1   7     1219.23     1119.10     20.53 o
  -2  -1   7     3142.89     3272.67     91.66 o
  -1  -1   7      434.44      488.22     11.36 o
   0  -1   7     2615.12     2793.42     45.46 o
   1  -1   7      817.15      859.11     19.22 o
   2  -1   7     6326.22     6232.40    113.49 o
   3  -1   7       37.82       57.76      5.29 o
   4  -1   7     1651.39     1605.49     41.96 o
   5  -1   7       33.89       27.61     18.59 o
   6  -1   7       96.65       96.42     12.98 o
   7  -1   7       41.16       37.63     14.51 o
   8  -1   7        8.34      -13.44     29.08 o
   9  -1   7        6.27      -10.87     51.60 o
  -9   0   7       92.33      137.63     44.97 o
  -8   0   7        0.20      -11.52     22.05 o
  -7   0   7      138.61      100.16     12.87 o
  -6   0   7      118.22      116.75     10.59 o
  -5   0   7      428.71      416.25     13.18 o
  -4   0   7      125.22       92.55     10.35 o
  -3   0   7       24.42       16.62      2.91 o
  -2   0   7     1079.51     1171.63     25.13 o
  -1   0   7     2568.47     2812.89     48.07 o
   0   0   7       24.45       27.03     11.00 o
   1   0   7     2373.55     2355.89     41.04 o
   2   0   7     1418.18     1265.31     25.72 o
   3   0   7       13.71       14.23      6.15 o
   4   0   7      144.41      121.34      9.49 o
   5   0   7       70.74       67.51     10.84 o
   6   0   7       89.86       52.78     31.46 o
   7   0   7       37.60       56.93     14.09 o
   8   0   7       90.67      103.32     31.01 o
   9   0   7       10.90       14.42     56.11 o
  -8   1   7        4.50       70.34     35.24 o
  -7   1   7       46.64       74.22     12.51 o
  -6   1   7       46.46       35.88      9.85 o
  -5   1   7      765.48      754.77     21.83 o
  -4   1   7      248.75      233.85      8.28 o
  -3   1   7     1207.04     1052.95     27.58 o
  -2   1   7     3129.02     3285.60     75.49 o
  -1   1   7      460.99      516.52     10.07 o
   0   1   7     2617.75     2674.78     47.34 o
   1   1   7      796.60      866.63     17.42 o
   2   1   7     6335.83     6366.78    113.69 o
   3   1   7       36.71       43.88      7.30 o
   4   1   7     1643.82     1610.07     36.99 o
   5   1   7       33.93       37.98     13.84 o
   6   1   7       97.96       89.83     23.16 o
   7   1   7       40.76       16.18     15.24 o
   8   1   7        8.17      -28.61     28.61 o
   9   1   7        6.18      -41.05     62.02 o
  -9   2   7       57.48      130.09     29.43 o
  -8   2   7       81.48       79.03     25.17 o
  -7   2   7      496.22      472.66     25.33 o
  -6   2   7      561.18      540.64     21.07 o
  -5   2   7      295.27      302.53     19.54 o
  -4   2   7     3672.72     3468.55     70.45 o
  -3   2   7      628.34      758.12     44.88 o
  -2   2   7     5441.88     5119.02    167.23 o
  -1   2   7       12.70        4.56      2.85 o
   0   2   7    30624.29    28283.21    542.99 o
   1   2   7       43.63       48.55      5.27 o
   2   2   7      272.89      266.14     15.40 o
   3   2   7      586.70      635.66     18.04 o
   4   2   7      278.95      254.31     17.95 o
   5   2   7      272.96      349.87     16.96 o
   6   2   7       92.52       76.58      9.06 o
   7   2   7       69.52      140.11    116.04 o
   8   2   7       16.60        8.87     38.87 o
   9   2   7        1.45       -5.70     56.80 o
  -9   3   7        8.30      -22.23     42.58 o
  -8   3   7       38.22       52.55     23.32 o
  -7   3   7       53.69       92.82     50.91 o
  -6   3   7      442.67      462.31     19.95 o
  -5   3   7       15.93       34.65     15.81 o
  -4   3   7      219.45      228.42     10.13 o
  -3   3   7      878.68      871.53     24.48 o
  -2   3   7      295.30      324.76     20.35 o
  -1   3   7      352.80      356.65     11.95 o
   0   3   7     1085.11     1043.56     21.04 o
   1   3   7     1658.72     1573.67     31.00 o
   2   3   7       94.57       85.80      5.34 o
   3   3   7      934.92      837.50     24.41 o
   4   3   7      143.05      108.17     10.62 o
   5   3   7       91.41       82.60      7.86 o
   6   3   7      232.05      226.09     15.36 o
   7   3   7        9.77       17.51     22.07 o
   8   3   7        4.57      -18.75     36.05 o
  -9   4   7        9.07       40.43     42.64 o
  -8   4   7       39.88       17.31     21.07 o
  -7   4   7        7.07        6.57     13.02 o
  -6   4   7      244.59      205.51     15.67 o
  -5   4   7      264.72      289.96     15.57 o
  -4   4   7       51.89       64.10      8.29 o
  -3   4   7      696.59      732.44     22.13 o
  -2   4   7      913.31      847.33     21.72 o
  -1   4   7     2703.96     2757.39     47.87 o
   0   4   7      530.02      601.47     13.08 o
   1   4   7     4688.93     4617.00     84.05 o
   2   4   7      173.21      186.88      8.20 o
   3   4   7     2418.93     2553.19     59.96 o
   4   4   7      897.60      868.92     26.41 o
   5   4   7     1827.66     1952.53     51.42 o
   6   4   7      458.62      467.73     22.49 o
   7   4   7      300.96      344.03     31.29 o
   8   4   7       69.97      101.10     38.68 o
  -8   5   7       26.42       11.72     18.56 o
  -7   5   7        9.25       48.74     14.61 o
  -6   5   7       84.70       71.78     12.25 o
  -5   5   7       59.81       82.81     12.57 o
  -4   5   7      548.03      599.34     22.70 o
  -3   5   7      515.84      528.16     13.24 o
  -2   5   7     3457.74     3572.86     67.48 o
  -1   5   7      307.12      374.64      7.94 o
   0   5   7     3569.51     3663.18     68.40 o
   1   5   7       69.99       72.29      5.58 o
   2   5   7     5293.88     5374.97    131.86 o
   3   5   7       87.93       90.11     10.83 o
   4   5   7     2007.94     1996.19     49.89 o
   5   5   7      302.10      319.88     17.03 o
   6   5   7      431.46      396.00     49.73 o
   7   5   7      272.17      237.28     31.90 o
   8   5   7       80.64       39.08     35.73 o
  -8   6   7       23.10       17.86     30.65 o
  -7   6   7       17.30       59.60     16.19 o
  -6   6   7      224.50      184.26     16.12 o
  -5   6   7        9.95       27.58     13.74 o
  -4   6   7     1346.54     1269.93     28.68 o
  -3   6   7       87.13       79.40      6.20 o
  -2   6   7     2614.33     2540.41     61.37 o
  -1   6   7      121.45      142.62      4.93 o
   0   6   7     2631.13     2678.15     55.47 o
   1   6   7      502.72      482.83     14.04 o
   2   6   7     1689.58     1748.16     38.73 o
   3   6   7     1847.68     1757.75     44.69 o
   4   6   7      601.84      558.71     21.27 o
   5   6   7     1210.69     1242.74     37.06 o
   6   6   7       65.91       77.78     12.85 o
   7   6   7      385.13      334.99     34.43 o
   8   6   7       18.04       10.72     37.10 o
  -7   7   7      116.79       94.57     22.64 o
  -6   7   7      979.55      940.76     59.58 o
  -5   7   7      973.67      936.76     37.61 o
  -4   7   7     1830.64     1670.53     37.37 o
  -3   7   7     1820.53     1845.43     40.24 o
  -2   7   7     1387.08     1324.63     46.03 o
  -1   7   7     4896.08     4982.68    101.04 o
   0   7   7      116.62      149.74      9.49 o
   1   7   7     4502.52     4313.97     85.87 o
   2   7   7       50.41       73.66     10.68 o
   3   7   7     1462.48     1388.15     43.57 o
   4   7   7      176.76      151.32     13.93 o
   5   7   7      374.41      316.40     34.22 o
   6   7   7       77.85      118.21     14.59 o
   7   7   7        2.73      -32.06     32.06 o
  -8   8   7       29.16       59.02     59.02 o
  -6   8   7       21.54       67.32     19.54 o
  -5   8   7      179.24      196.27     23.81 o
  -4   8   7      266.80      251.63     14.04 o
  -3   8   7      323.11      315.52     12.08 o
  -2   8   7     4094.59     4306.59     93.01 o
  -1   8   7      486.51      546.99     14.91 o
   0   8   7     2769.16     2781.15     53.34 o
   1   8   7      776.84      842.15     23.21 o
   2   8   7     2993.93     3074.58     86.36 o
   3   8   7      256.75      277.80     23.39 o
   4   8   7      206.21      204.32     13.14 o
   5   8   7      437.63      436.98     35.13 o
   6   8   7      102.73      106.33     22.65 o
   7   8   7      229.26      222.08     31.68 o
  -6   9   7      783.99      767.42     54.21 o
  -5   9   7      132.54      142.19     23.70 o
  -4   9   7     1169.76     1121.61     34.50 o
  -3   9   7      388.48      355.16     20.71 o
  -2   9   7      782.39      751.05     21.75 o
  -1   9   7        5.89        8.57     10.72 o
   0   9   7      217.92      201.28      8.07 o
   1   9   7      186.49      199.96     10.38 o
   2   9   7       25.26       12.74     11.51 o
   3   9   7      495.29      472.23     36.48 o
   4   9   7      202.51      195.28     13.38 o
   5   9   7      434.91      330.75     31.42 o
   6   9   7       44.28       -5.58     24.07 o
   7   9   7      105.27      120.29     39.10 o
  -7  10   7        7.87        3.85     40.83 o
  -6  10   7       49.40      102.39     35.50 o
  -5  10   7       54.95       52.53     20.52 o
  -4  10   7        7.06       29.58     11.77 o
  -3  10   7      188.74      207.27     14.75 o
  -2  10   7       57.04       61.20     10.80 o
  -1  10   7        5.23        4.29      8.17 o
   0  10   7      168.51      224.42     18.12 o
   1  10   7       62.90       66.06     18.13 o
   2  10   7       50.53       58.31      9.91 o
   3  10   7      105.28      105.13      9.69 o
   4  10   7       25.94       35.57     47.59 o
   5  10   7       10.73       36.05     44.14 o
   6  10   7       30.36       21.61     34.48 o
  -5  11   7      225.20      291.35     34.04 o
  -4  11   7      479.02      470.96     39.89 o
  -3  11   7      623.38      670.97     39.11 o
  -2  11   7      190.68      160.93     13.53 o
  -1  11   7      524.93      563.09     23.18 o
   0  11   7       91.10      101.69     12.83 o
   2  11   7       85.89       80.39     13.91 o
   3  11   7      179.26      176.66     48.86 o
   4  11   7      115.66       96.88     23.11 o
   5  11   7       31.77       48.17     22.21 o
   6  11   7       23.14       37.55     39.99 o
  -6  12   7        4.81        3.77     49.91 o
  -5  12   7        5.15        1.93     22.83 o
  -4  12   7       44.10       15.85     20.15 o
  -3  12   7        8.78       17.22     26.16 o
  -2  12   7       14.51       -7.51      8.36 o
  -1  12   7        7.40       -8.34     14.16 o
   0  12   7        6.31        5.11     13.37 o
   1  12   7      106.55       74.84     56.61 o
   2  12   7       53.39       56.29     18.98 o
   3  12   7      194.59      233.30     29.43 o
   4  12   7       17.58       10.28     26.40 o
   5  12   7      138.08      182.95     33.96 o
  -3  13   7       81.47      100.34     19.10 o
  -2  13   7       29.96       36.68     18.35 o
  -1  13   7      138.01      139.47     16.38 o
   0  13   7       19.97        7.59      8.58 o
   1  13   7      211.56      259.20     30.51 o
   5  13   7       16.93       52.90     51.70 o
  -4  14   7       85.78       69.58     34.54 o
  -3  14   7      387.90      387.42     32.81 o
  -2  14   7       28.90       37.31     11.15 o
  -1  14   7      583.08      591.06     35.95 o
   0  14   7        1.32        3.32     19.78 o
   4  14   7      210.42      208.34     37.93 o
  -2  15   7      273.99      255.63     36.35 o
   3  15   7       19.46       29.45     31.73 o
  -1  16   7       18.92       27.25     31.60 o
   0  16   7       16.75       21.97     39.38 o
   1  16   7       45.29       26.67     26.10 o
   0 -16   8        3.03      -28.32     66.49 o
  -4 -13   8       32.59       14.04     29.86 o
  -3 -13   8       35.49      102.25     23.12 o
  -5 -12   8      252.67      184.00     29.73 o
  -4 -12   8      162.63      176.22     26.89 o
  -3 -12   8      400.94      374.70     34.67 o
   3 -12   8       12.69        8.00     17.46 o
   4 -12   8       43.91        5.78     31.81 o
  -6 -11   8        2.34      -23.77     23.77 o
  -5 -11   8      177.02      193.94     27.01 o
  -4 -11   8       17.84       58.48     21.62 o
  -3 -11   8      620.58      671.30     46.37 o
  -2 -11   8       64.30       69.79     18.63 o
  -6 -10   8      374.64      427.78     38.37 o
  -5 -10   8      181.90      206.00     26.26 o
  -4 -10   8     1437.71     1307.19     77.51 o
  -3 -10   8      201.30      254.10     26.76 o
  -2 -10   8     2934.49     3048.22    152.39 o
  -1 -10   8      801.92      886.83     48.22 o
   0 -10   8     1995.00     2059.73     98.48 o
   3 -10   8       15.01       66.76     67.48 o
   7 -10   8       16.97       13.21     49.12 o
  -7  -9   8       16.27       22.85     27.44 o
  -6  -9   8      580.11      598.57     44.63 o
  -4  -9   8     1545.66     1582.12     83.83 o
  -3  -9   8      600.66      633.09     41.38 o
  -2  -9   8     2773.79     2311.18    127.21 o
  -1  -9   8      794.59      780.35     43.86 o
   0  -9   8      696.94      675.60     40.84 o
   1  -9   8      439.61      382.28     57.62 o
   2  -9   8      419.46      444.63     33.21 o
   3  -9   8       71.14       44.52     69.80 o
   4  -9   8       11.07       31.39     80.95 o
  -8  -8   8       14.21      -22.13     36.54 o
  -7  -8   8        9.12      -10.39     21.80 o
  -5  -8   8      105.68      103.57     19.88 o
  -4  -8   8      835.87      854.34     49.41 o
  -3  -8   8       88.07      137.87     19.06 o
  -2  -8   8      915.21      969.54     36.63 o
  -1  -8   8     2662.01     2821.05    134.64 o
   0  -8   8      614.14      609.38     27.66 o
   1  -8   8     3887.96     3817.23    129.80 o
   2  -8   8     1574.34     1496.17     58.68 o
   3  -8   8     2666.47     2365.58     86.05 o
   4  -8   8      688.84      637.52     45.03 o
   6  -8   8       15.07       34.13     21.11 o
  -8  -7   8      177.84      240.29     35.10 o
  -7  -7   8       46.05       48.73     29.44 o
  -6  -7   8      350.37      378.32     32.73 o
  -5  -7   8      449.52      472.59     34.71 o
  -4  -7   8      170.51      208.67     22.35 o
  -3  -7   8     2578.40     2555.57    128.48 o
  -2  -7   8      201.43      186.72     26.04 o
  -1  -7   8     2692.86     2847.49    122.20 o
   0  -7   8       82.37       82.35      7.14 o
   1  -7   8     2449.60     2575.86     70.82 o
   2  -7   8      778.03      709.54     24.47 o
   3  -7   8     2537.06     2401.02     62.74 o
   4  -7   8       35.90       53.06     10.32 o
   6  -7   8        1.38       -7.84     21.09 o
   7  -7   8        7.89       24.85     37.76 o
   8  -7   8       24.20        9.93     41.74 o
  -8  -6   8       45.25       63.77     32.65 o
  -7  -6   8       33.69       40.49     19.69 o
  -6  -6   8      275.63      224.94     24.96 o
  -5  -6   8      195.59      171.81      9.65 o
  -4  -6   8      314.86      345.86     26.01 o
  -3  -6   8     1509.62     1482.81     76.42 o
  -2  -6   8      607.30      594.61     30.66 o
  -1  -6   8      605.61      645.79     19.76 o
   0  -6   8       15.58       41.69    179.77 o
   1  -6   8     1932.20     1937.92     57.83 o
   2  -6   8      128.28      134.88      8.03 o
   3  -6   8     2241.73     2053.30     52.49 o
   4  -6   8       17.78       22.82      6.33 o
   5  -6   8      846.31      839.95     76.36 o
   6  -6   8       41.11        3.34     93.00 o
  -8  -5   8       20.36       13.13     18.26 o
  -7  -5   8       51.29       27.39     14.50 o
  -6  -5   8       33.68       61.20     15.50 o
  -5  -5   8      163.58      178.74     10.83 o
  -4  -5   8      729.03      727.58     23.39 o
  -3  -5   8       87.46       70.57      8.17 o
  -2  -5   8      615.20      685.58     18.22 o
  -1  -5   8      634.56      579.69     14.20 o
   0  -5   8     2328.44     2370.17     56.11 o
   1  -5   8      521.76      537.96     13.60 o
   2  -5   8     1406.81     1422.29     61.17 o
   3  -5   8      816.39      808.28     18.40 o
   4  -5   8     1695.92     1706.13     43.45 o
   5  -5   8      676.35      634.75     30.84 o
   6  -5   8      201.44      213.99     26.30 o
   7  -5   8      473.21      482.03    142.75 o
  -8  -4   8       53.42       34.67     21.25 o
  -7  -4   8       73.95       81.85     23.54 o
  -6  -4   8      159.40      184.60     32.96 o
  -5  -4   8      291.91      299.31     10.74 o
  -4  -4   8       34.96       49.21      4.91 o
  -3  -4   8      516.19      538.21     20.06 o
  -2  -4   8       45.18       28.10      3.81 o
  -1  -4   8      331.09      345.51      9.56 o
   0  -4   8      661.87      670.94     20.20 o
   1  -4   8      399.13      440.94     12.64 o
   2  -4   8      122.59      160.27     10.92 o
   3  -4   8      862.34      923.25     22.88 o
   4  -4   8      185.23      155.10     10.88 o
   5  -4   8      241.87      285.27     21.69 o
   6  -4   8      111.54      100.15     21.28 o
   7  -4   8       76.53       65.28    137.85 o
   8  -4   8       85.60       47.67     47.13 o
  -9  -3   8        5.68       15.88     94.75 o
  -7  -3   8        9.64        7.18     21.62 o
  -6  -3   8       87.81      110.64     12.39 o
  -5  -3   8      331.87      343.31     32.13 o
  -4  -3   8      125.09      136.12      7.19 o
  -3  -3   8      361.74      378.39     11.92 o
  -2  -3   8      173.97      179.77      7.14 o
  -1  -3   8      778.18      830.81     19.37 o
   0  -3   8       15.92       65.00     15.43 o
   1  -3   8      566.13      545.75     13.64 o
   2  -3   8      297.83      273.94      9.03 o
   3  -3   8      314.17      357.65     11.80 o
   4  -3   8      118.38      129.60      8.56 o
   5  -3   8      318.95      342.57     28.42 o
   6  -3   8      217.73      222.86     47.40 o
   7  -3   8       12.39       15.32     14.80 o
   8  -3   8       44.80      -23.81     32.48 o
  -9  -2   8       86.88       61.10     64.66 o
  -8  -2   8      114.76       52.36     35.96 o
  -7  -2   8     1032.88     1084.52     40.45 o
  -6  -2   8      288.79      309.25     15.25 o
  -5  -2   8     3780.44     3569.20     99.05 o
  -4  -2   8      917.74      984.29     37.17 o
  -3  -2   8     6374.08     6557.60    177.60 o
  -2  -2   8      719.98      697.02     17.00 o
  -1  -2   8    10386.04    10860.37    197.41 o
   0  -2   8     3262.19     3048.71     56.06 o
   1  -2   8     2649.30     2762.90     61.88 o
   2  -2   8      781.41      774.29     22.13 o
   3  -2   8       44.87       64.37      6.69 o
   4  -2   8       51.45       54.82     13.94 o
   5  -2   8      437.25      519.27     30.66 o
   6  -2   8       41.71       68.47     18.59 o
   7  -2   8      115.36      133.72     17.14 o
   8  -2   8       51.66       54.79     40.85 o
   9  -2   8        9.43       46.54     61.86 o
  -9  -1   8       68.97      -19.49     37.91 o
  -8  -1   8      191.58      171.69     30.72 o
  -7  -1   8       85.80      107.25     25.41 o
  -6  -1   8      252.64      258.01     11.44 o
  -5  -1   8       69.85       71.66      7.28 o
  -4  -1   8       16.40       34.60      4.43 o
  -3  -1   8      244.39      274.78     11.04 o
  -2  -1   8      101.27       97.69      5.11 o
  -1  -1   8     4313.35     4505.77     76.31 o
   0  -1   8     1082.73     1030.39     29.75 o
   1  -1   8     3211.37     3367.27     68.68 o
   2  -1   8     1051.16      953.67     23.92 o
   3  -1   8       28.01       36.82      9.61 o
   4  -1   8     1624.70     1578.93     59.19 o
   5  -1   8       45.31       39.00     10.59 o
   6  -1   8      176.78      198.33     19.07 o
   7  -1   8       16.75       48.42     37.34 o
   8  -1   8       15.69      -24.29     24.29 o
   9  -1   8        1.36      -37.97     45.34 o
  -9   0   8       52.89       55.67     38.75 o
  -8   0   8        1.05       -7.30     30.37 o
  -7   0   8       39.65       70.62     27.37 o
  -6   0   8       14.88       30.88      6.51 o
  -5   0   8      225.48      237.50     12.04 o
  -4   0   8     1739.22     1766.80     34.51 o
  -3   0   8      142.18      150.61      5.86 o
  -2   0   8     1467.81     1315.29     25.87 o
  -1   0   8      662.23      741.59     15.26 o
   0   0   8    11881.45    11583.00    193.98 o
   1   0   8      664.14      694.18     16.00 o
   2   0   8     1558.56     1490.01     29.70 o
   3   0   8       97.31      185.58      7.52 o
   4   0   8      936.45      989.14     29.01 o
   5   0   8      210.25      179.78     12.47 o
   6   0   8      214.06      207.21     15.64 o
   7   0   8       30.73       14.12     14.87 o
   8   0   8      164.77      170.49     31.02 o
   9   0   8        5.99       10.27     53.88 o
  -8   1   8      191.20      189.30     28.56 o
  -7   1   8       89.71      116.66     14.43 o
  -6   1   8      253.11      270.88     15.60 o
  -5   1   8       69.24       58.74      5.68 o
  -4   1   8       16.83       35.74      7.02 o
  -3   1   8      259.53      279.14     11.09 o
  -2   1   8      110.85       94.85      4.26 o
  -1   1   8     4315.18     4456.66     70.40 o
   0   1   8     1076.07     1012.46     28.39 o
   1   1   8     3217.91     3480.77     58.66 o
   2   1   8     1030.13      943.88     20.58 o
   3   1   8       26.32       40.24      5.52 o
   4   1   8     1635.72     1640.18     51.04 o
   5   1   8       46.62       54.58      7.41 o
   6   1   8      171.49      150.13     11.22 o
   7   1   8       16.52       31.61     24.13 o
   8   1   8       15.74       12.69     33.77 o
   9   1   8        1.32      -33.29     72.44 o
  -9   2   8       86.71       53.19     47.36 o
  -7   2   8     1027.70     1025.76     44.24 o
  -6   2   8      288.49      296.72     18.13 o
  -5   2   8     3771.92     3626.52     93.41 o
  -4   2   8      920.33      954.10     26.47 o
  -3   2   8     6375.60     6577.83    152.08 o
  -2   2   8      759.66      750.82     17.07 o
  -1   2   8    10361.44    10628.34    181.88 o
   0   2   8     3263.14     3094.69     58.38 o
   1   2   8     2647.58     2842.32     51.70 o
   2   2   8      739.78      746.95     18.04 o
   3   2   8       47.14       54.65      9.02 o
   4   2   8       50.86       32.80      6.11 o
   5   2   8      443.73      476.89     27.50 o
   6   2   8       43.29       34.35     12.41 o
   7   2   8      116.68      120.72     92.44 o
   8   2   8       51.81       71.47     48.73 o
   9   2   8        9.43      -73.47     73.47 o
  -9   3   8        5.55       14.50     55.57 o
  -8   3   8       23.55       28.48     34.74 o
  -7   3   8        9.31       19.63     12.80 o
  -6   3   8       89.68       71.17     17.76 o
  -5   3   8      335.39      332.57     19.88 o
  -4   3   8      126.92      132.30     12.47 o
  -3   3   8      357.07      375.59     15.01 o
  -2   3   8      179.16      217.96     11.35 o
  -1   3   8      778.62      809.90     16.47 o
   0   3   8       13.73       44.09      6.85 o
   1   3   8      566.62      566.19     12.89 o
   2   3   8      291.65      268.98     11.30 o
   3   3   8      319.77      350.65     13.79 o
   4   3   8      116.99      127.00     10.59 o
   5   3   8      311.23      297.51     24.33 o
   6   3   8      213.62      216.64     32.30 o
   7   3   8       11.83      -20.23     24.46 o
   8   3   8       44.34       64.63     49.48 o
  -8   4   8       54.70       89.94     27.27 o
  -7   4   8       75.65       75.24     13.74 o
  -6   4   8      164.18      175.51     14.75 o
  -5   4   8      292.91      295.05     16.96 o
  -4   4   8       35.78       41.29     15.55 o
  -3   4   8      524.52      537.38     16.94 o
  -2   4   8       46.45       25.67      4.17 o
  -1   4   8      331.38      339.01      8.19 o
   0   4   8      663.10      642.82     13.44 o
   1   4   8      403.94      419.24     10.73 o
   2   4   8      126.96      170.42      7.43 o
   3   4   8      840.75      916.00     26.36 o
   4   4   8      189.09      181.73     13.06 o
   5   4   8      243.88      284.42     19.65 o
   6   4   8      110.68       85.48     32.57 o
   7   4   8       77.15      130.80     25.69 o
   8   4   8       87.17       58.90     34.17 o
  -8   5   8       20.99      -15.03     27.36 o
  -7   5   8       50.85       61.47     14.90 o
  -6   5   8       34.03       39.97     11.11 o
  -5   5   8      170.20      162.67     12.82 o
  -4   5   8      734.22      785.02     28.70 o
  -3   5   8       96.68       95.75     14.05 o
  -2   5   8      625.96      711.47     15.64 o
  -1   5   8      657.30      600.93     12.08 o
   0   5   8     2332.60     2434.92     66.56 o
   1   5   8      512.12      495.50     16.27 o
   2   5   8     1393.77     1390.49     31.63 o
   3   5   8      819.77      779.50     23.70 o
   4   5   8     1703.28     1776.07     45.93 o
   5   5   8      687.67      683.19     25.39 o
   6   5   8      200.60      208.70     17.28 o
   7   5   8      468.42      475.77     40.22 o
   8   5   8       64.21      136.28     57.94 o
  -8   6   8       45.57       43.69     29.72 o
  -7   6   8       34.11       48.50     43.00 o
  -6   6   8      276.71      237.02     25.63 o
  -5   6   8      190.61      178.81     20.12 o
  -4   6   8      313.75      303.58     38.37 o
  -3   6   8     1520.59     1424.36     33.92 o
  -2   6   8      615.58      575.49     15.37 o
  -1   6   8      629.80      670.10     15.04 o
   0   6   8       14.55       19.06      7.38 o
   1   6   8     1883.66     1797.34     36.71 o
   2   6   8      130.81      150.43      8.75 o
   3   6   8     2209.73     2152.65     52.37 o
   4   6   8       17.91       17.65     11.43 o
   5   6   8      844.31      906.64     30.77 o
   6   6   8       40.79       10.55     21.41 o
   7   6   8      137.82      146.04     30.65 o
   8   6   8        3.85      -45.54     45.54 o
  -7   7   8       46.51       61.79     23.89 o
  -6   7   8      348.68      301.92     30.78 o
  -5   7   8      447.28      474.63     34.86 o
  -4   7   8      167.46      181.51     13.46 o
  -3   7   8     2577.82     2510.30     58.56 o
  -2   7   8      204.50      202.94      9.41 o
  -1   7   8     2670.31     2707.47     48.39 o
   0   7   8       78.33       82.63      8.58 o
   1   7   8     2464.13     2596.14     54.15 o
   2   7   8      773.45      741.37     22.29 o
   3   7   8     2532.84     2544.33     60.86 o
   4   7   8       33.64       86.57     19.14 o
   5   7   8      568.10      546.93     24.05 o
   6   7   8        1.35       31.19     15.01 o
   7   7   8        7.92       26.64     26.98 o
  -8   8   8       15.59      -12.31     49.54 o
  -7   8   8        9.11      -18.26     30.18 o
  -6   8   8       97.68       63.71     19.82 o
  -5   8   8      106.75      129.05     21.55 o
  -4   8   8      846.80      743.50     21.51 o
  -3   8   8       90.42      125.59     10.84 o
  -2   8   8      907.46      908.86     24.48 o
  -1   8   8     2646.57     2713.36     50.35 o
   0   8   8      616.68      622.04     20.04 o
   1   8   8     3909.66     3947.48     90.01 o
   2   8   8     1575.52     1510.74     39.79 o
   3   8   8     2655.94     2657.68     63.34 o
   4   8   8      687.48      636.74     24.15 o
   5   8   8      948.00      948.43     33.79 o
   6   8   8       15.65       29.42     24.81 o
   7   8   8      210.43      209.20     33.82 o
  -7   9   8       15.96       60.28     37.59 o
  -6   9   8      573.54      590.64     45.97 o
  -5   9   8      177.93      162.22     23.95 o
  -4   9   8     1543.78     1443.08     44.12 o
  -3   9   8      602.93      573.95     25.76 o
  -2   9   8     2769.70     2508.06     57.87 o
  -1   9   8      794.95      766.92     18.43 o
   0   9   8      696.57      649.14     16.39 o
   1   9   8      440.36      409.45     14.48 o
   2   9   8      421.26      407.26     25.99 o
   3   9   8       72.27       70.95      9.11 o
   4   9   8       10.91       71.00     68.65 o
   5   9   8      237.61      202.59     40.82 o
   6   9   8       44.28       70.25     28.63 o
   7   9   8       98.82      105.20     45.29 o
  -7  10   8       80.03       34.75     57.06 o
  -5  10   8      180.79      189.42     26.59 o
  -4  10   8     1440.86     1390.57     78.40 o
  -3  10   8      194.37      220.18     33.18 o
  -2  10   8     2936.17     2928.92     81.88 o
  -1  10   8      807.39      818.25     19.63 o
   0  10   8     1996.45     2069.92     56.09 o
   1  10   8      533.40      588.63     21.15 o
   2  10   8     1623.68     1575.00     57.29 o
   3  10   8       16.30        1.91      8.67 o
   4  10   8      615.21      573.67     41.48 o
   5  10   8       79.65       -5.69    180.55 o
   6  10   8      105.86       25.81     32.23 o
  -6  11   8        2.75       72.47     40.95 o
  -3  11   8      623.16      619.76     44.89 o
  -2  11   8       64.89       70.22     11.31 o
  -1  11   8      770.07      815.11     39.85 o
   0  11   8       27.20       18.67     10.94 o
   1  11   8      616.35      623.72     34.30 o
   2  11   8      151.05      133.89     10.95 o
   3  11   8      552.20      523.07     48.11 o
   4  11   8       45.34       57.06     16.92 o
   5  11   8       68.31       50.68     30.15 o
   6  11   8       65.66      164.59     53.89 o
  -6  12   8       81.72       90.02     28.48 o
  -5  12   8      250.07      202.99     30.60 o
  -4  12   8      163.22      127.19     24.91 o
  -3  12   8      399.78      392.36     22.37 o
  -2  12   8       92.99       85.38     16.08 o
  -1  12   8      133.52      132.30     12.62 o
   0  12   8      179.22      155.63     15.02 o
   1  12   8       92.56       -1.28     92.50 o
   3  12   8       12.93      -13.37     21.36 o
   4  12   8       43.34       49.48     29.47 o
   5  12   8       11.01       45.40     35.11 o
   6  12   8       19.72       61.62     40.00 o
  -5  13   8        2.42       12.14     39.68 o
  -4  13   8       33.99       95.08     25.03 o
  -3  13   8       35.70       34.25     27.94 o
  -1  13   8       91.53       71.48     15.62 o
   2  13   8      516.82      566.92     44.00 o
   5  13   8      163.92      152.36     47.09 o
  -4  14   8       29.93        5.65     27.40 o
  -3  14   8       56.81       43.58     19.23 o
  -1  14   8      119.91      162.63     19.60 o
   4  14   8      225.64      276.34     37.13 o
  -3  15   8      341.58      363.71     37.27 o
  -2  15   8       70.82       71.21     26.42 o
   0  15   8       25.76       11.42     33.68 o
  -1  16   8       26.20        6.28     28.83 o
   0  16   8        2.58       -0.62     39.53 o
   0 -16   9        5.55      -16.02     78.64 o
   1 -15   9       16.99       19.63     22.34 o
   0 -14   9        3.43       -3.32     29.69 o
  -5 -13   9       37.85       35.06     46.55 o
  -4 -13   9      104.52      112.73     28.31 o
   2 -13   9       10.14       31.78     19.39 o
   4 -13   9       28.74       30.91     24.33 o
  -6 -12   9       57.27       11.08     53.42 o
  -5 -12   9        8.91       52.84     38.98 o
  -4 -12   9      112.43      117.35     23.53 o
  -3 -12   9       39.96       97.09     22.43 o
   1 -12   9       96.83       10.97     82.21 o
   4 -12   9       28.65       34.52     25.43 o
   5 -12   9       24.01      -22.71     23.37 o
  -5 -11   9      133.46      169.16     25.90 o
  -4 -11   9      249.32      222.05     28.89 o
  -3 -11   9      231.77      254.06     29.25 o
   2 -11   9       12.34       18.21     67.38 o
  -7 -10   9      123.41      118.40     37.99 o
  -6 -10   9       82.83       37.35     26.57 o
  -5 -10   9       65.95       44.77     19.84 o
  -4 -10   9      161.17      184.13     25.45 o
  -3 -10   9      136.95      119.67     21.55 o
  -2 -10   9      147.19      199.28     26.74 o
  -1 -10   9      203.61      228.13     20.61 o
   0 -10   9     1743.66     1606.62    115.76 o
  -6  -9   9      188.51      233.15     28.28 o
  -4  -9   9     1144.01     1229.63     73.45 o
  -3  -9   9      272.40      343.82     28.94 o
  -2  -9   9     1597.43     1654.70     73.79 o
  -1  -9   9      791.53      781.30     43.50 o
   0  -9   9     1187.63     1126.87    102.57 o
   1  -9   9      905.93      786.09     37.41 o
   4  -9   9      116.09       85.60     21.03 o
   7  -9   9       54.14       17.93     42.66 o
  -7  -8   9        9.69       -6.33     20.17 o
  -5  -8   9      127.84      149.26     22.11 o
  -3  -8   9       76.06       81.81     19.19 o
  -2  -8   9       23.97        9.91     12.13 o
   0  -8   9       81.74       76.23     11.27 o
   1  -8   9      457.00      441.20     35.85 o
   2  -8   9      362.65      349.80     18.84 o
   3  -8   9      787.47      682.34     24.35 o
   4  -8   9      414.84      376.35     50.46 o
  -8  -7   9      121.60      137.14     31.07 o
  -7  -7   9       27.16       34.14     18.09 o
  -6  -7   9      353.58      398.55     30.60 o
  -4  -7   9     2290.27     2097.10    111.01 o
  -3  -7   9       83.16       80.58     16.19 o
  -2  -7   9     3600.66     3651.32    120.67 o
  -1  -7   9      262.01      258.90     17.46 o
   0  -7   9     4788.83     4881.98    124.85 o
   1  -7   9      104.45       75.77     29.69 o
   2  -7   9      833.67      793.43     26.98 o
   3  -7   9      733.75      571.69     32.63 o
   4  -7   9       42.79      103.65     20.29 o
   5  -7   9      173.80      207.84     23.85 o
   6  -7   9        5.29      -20.20     26.68 o
   8  -7   9        0.08        1.61     40.83 o
  -8  -6   9       17.64       18.71     41.32 o
  -7  -6   9        0.30      -10.08     25.41 o
  -6  -6   9      136.72       97.78     29.27 o
  -5  -6   9       96.11      117.90      8.38 o
  -4  -6   9       59.81       76.30     15.32 o
  -3  -6   9       25.53       22.62     11.78 o
  -2  -6   9      799.60      813.38     24.18 o
  -1  -6   9      374.56      367.38     12.46 o
   0  -6   9     3050.85     2863.91     76.86 o
   1  -6   9      414.37      385.36     12.92 o
   2  -6   9      440.90      472.02     17.48 o
   3  -6   9       85.33       72.34     17.52 o
   4  -6   9       23.42       18.22      9.55 o
   5  -6   9      115.53       73.03     20.86 o
   6  -6   9       57.53       69.48     35.08 o
   7  -6   9       36.49       39.25     24.56 o
   8  -6   9        8.58       11.78     68.83 o
  -8  -5   9       82.47      105.74     25.88 o
  -7  -5   9       36.46       43.91     15.90 o
  -6  -5   9       80.35      107.97     12.01 o
  -5  -5   9      146.23      170.69     14.31 o
  -4  -5   9      330.35      361.14     42.08 o
  -3  -5   9      345.80      361.88     14.38 o
  -2  -5   9      672.95      748.03     40.86 o
  -1  -5   9       76.06       58.60      3.97 o
   0  -5   9     1192.97     1170.62     28.39 o
   1  -5   9       60.62       39.55      7.75 o
   2  -5   9      324.99      299.95     11.39 o
   3  -5   9      537.07      510.25     15.26 o
   4  -5   9      392.92      369.83     18.41 o
   5  -5   9      197.16      222.47     36.73 o
   6  -5   9       66.48      108.17     24.24 o
   8  -5   9       23.70       16.76     35.92 o
  -7  -4   9      151.57       81.04    104.67 o
  -6  -4   9       54.53       62.74     13.25 o
  -5  -4   9      250.94      249.49     15.55 o
  -4  -4   9      185.49      193.33     12.45 o
  -3  -4   9       31.14       12.09      9.32 o
  -2  -4   9      194.77      239.14     13.10 o
  -1  -4   9     1278.01     1298.52     27.91 o
   0  -4   9     1669.47     1663.98     36.13 o
   1  -4   9     1008.26      951.48     28.57 o
   2  -4   9     1270.10     1360.87     30.53 o
   3  -4   9        1.43       11.21      5.62 o
   4  -4   9      740.98      715.05     24.25 o
   5  -4   9      402.49      418.76     19.91 o
   6  -4   9      448.65      462.00     32.93 o
  -9  -3   9       11.85       35.49     54.10 o
  -8  -3   9       23.28      114.49     39.47 o
  -7  -3   9       10.91        0.19     53.92 o
  -6  -3   9      339.40      297.93     18.33 o
  -5  -3   9     1084.94     1122.01     41.23 o
  -4  -3   9     1474.64     1428.33     41.20 o
  -3  -3   9     4745.33     4926.64    129.66 o
  -2  -3   9     4955.47     4903.09    104.22 o
  -1  -3   9     5055.08     5111.34    117.09 o
   0  -3   9     2127.59     2165.45     40.76 o
   1  -3   9     3460.20     3623.91     79.05 o
   2  -3   9     2016.80     2077.39     44.53 o
   3  -3   9      942.87      971.66     23.66 o
   4  -3   9     1045.22     1019.66     30.52 o
   5  -3   9      282.94      266.08     21.19 o
   6  -3   9      143.87      123.17     23.35 o
   7  -3   9        6.72      -19.58     19.58 o
   8  -3   9       16.89       -2.74     52.91 o
  -9  -2   9       80.63        3.55     67.23 o
  -8  -2   9       35.33       45.05     44.43 o
  -7  -2   9      604.24      537.11     27.83 o
  -6  -2   9       55.98       50.88      6.82 o
  -5  -2   9     1821.42     1850.52     52.88 o
  -4  -2   9      170.72      184.55      9.27 o
  -3  -2   9     1039.48      998.48     33.10 o
  -2  -2   9     2199.19     2155.04     52.25 o
  -1  -2   9     1915.26     1877.87     35.45 o
   0  -2   9    16576.66    16380.13    276.98 o
   1  -2   9       15.88       30.86      9.47 o
   2  -2   9     4145.98     4037.62     77.55 o
   3  -2   9      394.06      402.13     20.77 o
   4  -2   9     1272.42     1250.95     34.95 o
   5  -2   9       36.89      103.07     14.73 o
   6  -2   9      283.86      264.18     36.65 o
   7  -2   9      135.69       52.69     18.74 o
   9  -2   9        0.34       26.36     62.03 o
  -9  -1   9       94.28       57.64     64.04 o
  -8  -1   9       96.01       71.73     35.72 o
  -7  -1   9      495.40      501.95     25.81 o
  -6  -1   9      501.77      488.96     15.76 o
  -5  -1   9     1036.78     1037.80     25.54 o
  -4  -1   9      571.53      558.48     18.98 o
  -3  -1   9     4681.30     4480.03    117.44 o
  -2  -1   9     2941.79     2666.40     45.49 o
  -1  -1   9     1670.23     1658.41     29.55 o
   0  -1   9    11554.12    11238.71    207.01 o
   1  -1   9     2172.97     2054.53     50.62 o
   2  -1   9     4234.84     3943.90    100.82 o
   3  -1   9      831.40      815.35     20.81 o
   4  -1   9     1277.92     1229.28     34.86 o
   5  -1   9       21.94       53.94     38.92 o
   6  -1   9      474.52      522.02     20.28 o
   7  -1   9       14.90        0.51     15.07 o
   8  -1   9       28.35       59.76     32.39 o
   9  -1   9        8.41      -52.36     52.36 o
  -9   0   9      127.29      111.00     54.10 o
  -8   0   9        3.80      -33.09     33.09 o
  -7   0   9      949.46      968.71     61.88 o
  -6   0   9       23.52       10.41     15.85 o
  -5   0   9     1737.97     1747.19     35.20 o
  -4   0   9       44.23       52.54      4.58 o
  -3   0   9     2944.78     2924.99     52.26 o
  -2   0   9      987.16      980.15     17.86 o
  -1   0   9    10036.63    10429.95    162.77 o
   0   0   9        0.01       17.32      8.36 o
   1   0   9     6095.03     6499.54    128.73 o
   2   0   9      957.17      986.74     22.31 o
   3   0   9      328.06      321.78     11.36 o
   4   0   9        5.13       23.51     11.49 o
   5   0   9       94.69      187.65     13.41 o
   6   0   9       61.54       43.02     14.02 o
   7   0   9       66.92       87.67     54.57 o
   8   0   9       16.46        0.91     24.95 o
   9   0   9       20.99      -30.12     70.94 o
  -9   1   9       92.46       92.01     55.23 o
  -8   1   9       96.78      114.66     37.53 o
  -7   1   9      493.81      449.74     39.38 o
  -6   1   9      492.74      475.62     15.40 o
  -5   1   9     1028.06      996.01     28.12 o
  -4   1   9      563.44      488.70     14.07 o
  -3   1   9     4695.28     4542.55    166.84 o
  -2   1   9     2976.16     2678.73     62.81 o
  -1   1   9     1641.89     1602.87     26.72 o
   0   1   9    11557.89    11487.53    178.45 o
   1   1   9     2176.92     2082.46     40.12 o
   2   1   9     4197.24     3850.57     80.88 o
   3   1   9      822.08      812.09     23.93 o
   4   1   9     1292.84     1250.02     36.47 o
   5   1   9       20.57       91.39     11.74 o
   6   1   9      487.17      493.02     27.02 o
   7   1   9       14.03       -3.36     22.97 o
   8   1   9       28.76      116.96     30.63 o
   9   1   9        8.78        0.83     62.52 o
  -9   2   9       81.57       90.04     49.92 o
  -8   2   9       35.94       27.11     28.05 o
  -7   2   9      606.14      519.84     33.53 o
  -6   2   9       54.21       65.32     10.10 o
  -5   2   9     1825.79     1747.68     84.85 o
  -4   2   9      171.53      183.98      8.57 o
  -3   2   9     1047.81     1002.51     26.47 o
  -2   2   9     2205.84     2212.00     45.97 o
  -1   2   9     1916.59     1898.77     31.53 o
   0   2   9    16588.68    16705.69    312.89 o
   1   2   9       15.55       48.77      7.95 o
   2   2   9     4149.64     4087.00     75.15 o
   3   2   9      395.43      445.64     15.79 o
   4   2   9     1262.64     1235.18     34.73 o
   5   2   9       35.55       81.12     12.12 o
   6   2   9      281.57      240.01     12.75 o
   7   2   9      137.14       57.51    114.01 o
   8   2   9       28.88      -24.41     45.84 o
   9   2   9        0.32       15.31     58.91 o
  -9   3   9       12.34        8.90     50.58 o
  -8   3   9       23.85       37.60     33.01 o
  -7   3   9       10.78       21.59     12.98 o
  -6   3   9      344.66      329.80     31.25 o
  -5   3   9     1094.66     1128.63     36.63 o
  -4   3   9     1491.11     1416.88     44.51 o
  -3   3   9     4709.85     4779.23    112.73 o
  -2   3   9     4930.98     5031.78    101.68 o
  -1   3   9     5066.52     5116.35    100.87 o
   0   3   9     2127.59     2117.48     40.22 o
   1   3   9     3460.56     3765.20    105.00 o
   2   3   9     2041.27     2098.22     45.86 o
   3   3   9      951.53      934.98     29.11 o
   4   3   9     1031.18     1035.85     30.17 o
   5   3   9      283.96      275.39     18.50 o
   6   3   9      138.08      119.24     19.29 o
   7   3   9        6.90      -12.05     69.01 o
   8   3   9       17.20       37.17     35.22 o
  -8   4   9       92.36       81.93     24.26 o
  -7   4   9      151.78      116.87     15.48 o
  -6   4   9       53.59       65.64     17.50 o
  -5   4   9      249.66      257.82     24.54 o
  -4   4   9      188.47      196.76     11.90 o
  -3   4   9       30.10       14.26     14.43 o
  -2   4   9      192.18      220.83      9.18 o
  -1   4   9     1278.41     1285.16     25.30 o
   0   4   9     1668.19     1724.15     32.93 o
   1   4   9     1005.18      932.62     19.99 o
   2   4   9     1257.10     1350.95     28.22 o
   3   4   9        1.21       20.65     33.99 o
   4   4   9      737.00      754.96     30.40 o
   5   4   9      404.15      444.55     25.85 o
   6   4   9      451.28      478.92     23.75 o
   7   4   9      262.71      284.27     33.00 o
   8   4   9      111.24       -7.46     33.50 o
  -8   5   9       83.82      119.12     24.86 o
  -7   5   9       36.81       37.60     29.08 o
  -6   5   9       79.66      109.37     23.39 o
  -5   5   9      145.61      164.62     13.25 o
  -4   5   9      332.83      392.16     26.70 o
  -3   5   9      344.90      360.58     19.72 o
  -2   5   9      685.70      715.21     14.20 o
  -1   5   9       73.09       59.50      3.89 o
   0   5   9     1190.97     1187.52     26.12 o
   1   5   9       65.68       47.57      8.08 o
   2   5   9      306.79      304.53     10.55 o
   3   5   9      528.45      516.26     17.91 o
   4   5   9      382.49      395.17     16.85 o
   5   5   9      197.67      199.61     30.37 o
   6   5   9       67.93       86.12     18.45 o
   7   5   9      113.12      -18.38    211.72 o
   8   5   9       23.72       52.26     45.33 o
  -8   6   9       18.47       39.13     32.75 o
  -7   6   9        0.40       20.75     24.56 o
  -6   6   9      139.99      119.95     14.18 o
  -5   6   9       96.20      105.87     18.15 o
  -4   6   9       60.07       27.11     36.07 o
  -3   6   9       25.15       22.81      7.71 o
  -2   6   9      791.76      794.76     15.92 o
  -1   6   9      379.82      352.35      9.15 o
   0   6   9     3052.65     2923.85     60.24 o
   1   6   9      406.06      359.48     12.40 o
   2   6   9      454.83      519.61     16.96 o
   3   6   9       86.08       72.92      9.76 o
   4   6   9       21.45      -39.62     39.62 o
   5   6   9      119.18      137.66     13.31 o
   6   6   9       57.43       74.07     32.17 o
   8   6   9        8.80        9.11     43.55 o
  -7   7   9       26.41       24.85     30.16 o
  -5   7   9      102.72      103.53     35.25 o
  -4   7   9     2286.87     2150.07    111.04 o
  -3   7   9       83.71       95.40     11.73 o
  -2   7   9     3618.35     3422.81     71.47 o
  -1   7   9      259.96      257.38      7.49 o
   0   7   9     4786.29     4786.18     98.62 o
   1   7   9      104.09       92.62      7.55 o
   2   7   9      827.01      808.78     24.09 o
   3   7   9      738.93      714.53     22.62 o
   4   7   9       40.77       78.82     29.82 o
   5   7   9      176.19      171.27     14.55 o
   6   7   9        5.15      -36.71    157.35 o
   7   7   9      197.26      212.46     34.39 o
   8   7   9        0.07       24.78     47.92 o
  -7   8   9        9.54        9.83     30.93 o
  -6   8   9      512.86      577.67     42.88 o
  -4   8   9      186.21      171.79     10.16 o
  -3   8   9       78.73       88.62     17.19 o
  -2   8   9       24.69       19.05     10.71 o
  -1   8   9      183.69      184.10      6.82 o
   0   8   9       82.06       94.84      5.85 o
   1   8   9      467.82      433.27     19.90 o
   2   8   9      359.17      411.76     17.65 o
   3   8   9      781.26      785.30     36.61 o
   4   8   9      414.34      403.01     18.26 o
   5   8   9      758.81      738.74     37.38 o
   6   8   9        0.37        7.08     39.71 o
   7   8   9      128.32       98.74     38.20 o
  -7   9   9       18.42       51.47     27.07 o
  -6   9   9      193.56      228.05     29.20 o
  -5   9   9       25.56       27.78     17.22 o
  -4   9   9     1150.53     1318.00     73.99 o
  -3   9   9      273.96      281.14     24.34 o
  -2   9   9     1601.29     1504.61     45.43 o
  -1   9   9      788.86      753.22     19.12 o
   0   9   9     1189.92     1115.35     24.84 o
   1   9   9      905.63      823.41     23.22 o
   2   9   9      184.52      188.67     12.09 o
   3   9   9      615.03      584.02     23.36 o
   4   9   9      119.74      120.63     18.77 o
   5   9   9       45.23      -10.29    102.60 o
   6   9   9       82.15      102.02     38.06 o
   7   9   9       54.59       27.75     54.20 o
  -7  10   9      122.21      125.21     44.02 o
  -6  10   9       78.95       87.07     34.71 o
  -4  10   9      157.35      173.94     25.28 o
  -3  10   9      139.50      160.92     13.68 o
  -2  10   9      146.45      195.64     34.97 o
  -1  10   9      203.50      258.64     12.51 o
   0  10   9     1742.40     1720.54     44.48 o
   1  10   9      773.12      770.45     26.17 o
   2  10   9      728.06      750.06     33.63 o
   3  10   9     1052.10     1046.70     36.30 o
   4  10   9      504.45      599.91     38.46 o
   5  10   9      350.05      364.49     35.92 o
   6  10   9      101.12       51.49     26.10 o
   7  10   9       34.76      -53.77     53.77 o
  -6  11   9       72.99      123.14     37.46 o
  -5  11   9      129.02      146.86     26.37 o
  -4  11   9      245.73      229.85     27.64 o
  -3  11   9      234.97      324.66     19.58 o
  -2  11   9      197.49      170.35     17.83 o
  -1  11   9      687.40      698.03     27.71 o
   0  11   9      108.67       76.49     17.51 o
   1  11   9      300.01      315.17     15.70 o
   2  11   9       12.73       24.34     12.92 o
   3  11   9       73.03      129.05     22.19 o
   4  11   9       87.96       98.07     22.56 o
   5  11   9       34.99       19.67     37.30 o
   6  11   9       41.73       98.26     46.19 o
  -5  12   9        9.63       -8.70     26.47 o
  -4  12   9      112.88       93.12     17.06 o
  -3  12   9       41.43       48.12     15.97 o
  -2  12   9      154.05      145.66     17.87 o
  -1  12   9       31.46       20.46     12.13 o
   0  12   9       11.31        4.53     11.83 o
   1  12   9       98.16       34.83     91.77 o
   2  12   9       77.09       83.67     20.88 o
   3  12   9       58.96        5.99     18.71 o
   4  12   9       28.97       13.73     20.35 o
   5  12   9       23.81       23.72     29.50 o
  -4  13   9      102.85      116.41     26.66 o
  -3  13   9      187.46      225.78     22.63 o
  -2  13   9       59.50       88.50     16.63 o
  -1  13   9      264.43      334.81    127.83 o
   3  13   9       63.48       56.25     32.66 o
   4  13   9       28.65        4.17     20.98 o
   5  13   9        2.34       43.00     32.04 o
  -4  14   9        5.99        1.37     20.89 o
  -3  14   9       27.50       34.34     22.21 o
  -2  14   9        4.69        4.36     25.91 o
   0  14   9        3.48        6.07     13.68 o
   1  14   9      361.80      350.74     35.46 o
   2  14   9       52.05       31.10     20.76 o
   3  14   9      322.61      338.79     37.33 o
   4  14   9      104.10      169.98     42.90 o
  -3  15   9       24.40       85.36     63.60 o
  -2  15   9      123.30      139.74     26.15 o
  -1  15   9       28.15      -29.79     29.79 o
   1  15   9       16.95      -14.41     40.33 o
   3  15   9       19.32        1.19     27.54 o
   0  16   9        5.38        1.34     30.06 o
   0 -15  10        0.93       31.65     35.21 o
  -4 -13  10       50.73       69.27     27.16 o
  -1 -13  10       29.08        3.72     15.22 o
  -6 -12  10       47.33       37.22     48.18 o
  -5 -12  10       11.32       18.47     33.85 o
  -4 -12  10      243.26      221.28     28.13 o
   4 -12  10        8.30       22.38     27.61 o
   5 -12  10       33.72       41.55     30.52 o
  -6 -11  10        8.84       14.47     41.66 o
  -5 -11  10       18.24       24.51     22.47 o
  -3 -11  10       35.86       58.74     19.95 o
   2 -11  10       30.55       31.12     74.37 o
   4 -11  10       50.52        6.64     26.52 o
  -7 -10  10      115.76      129.51     36.54 o
  -5 -10  10      404.96      447.09     37.83 o
  -4 -10  10     1032.71     1263.91     70.59 o
  -3 -10  10      748.95      742.75     48.38 o
  -7  -9  10        0.80       -1.33     34.02 o
  -6  -9  10      133.04      173.33     26.16 o
  -5  -9  10       18.44      -12.70     17.81 o
  -4  -9  10      316.19      290.19     29.83 o
  -3  -9  10      284.45      317.64     27.50 o
  -2  -9  10       52.89       26.60     10.74 o
  -1  -9  10      858.07      873.38     47.38 o
   0  -9  10        3.73       17.67     11.08 o
   1  -9  10     1192.94     1228.84     65.56 o
   7  -9  10       27.17       29.70     43.87 o
  -7  -8  10       53.64       78.55     22.59 o
  -6  -8  10      310.78      403.20     34.68 o
  -5  -8  10      183.00      218.94     24.87 o
  -4  -8  10      125.99      187.91     24.22 o
  -3  -8  10      388.89      403.40     30.82 o
  -2  -8  10      335.79      330.29     22.88 o
  -1  -8  10      321.72      329.76     17.75 o
   0  -8  10      156.12      148.59     11.70 o
   1  -8  10      607.18      570.87     34.64 o
   2  -8  10      145.75      109.95     23.37 o
   3  -8  10     1294.33     1292.02     84.59 o
   4  -8  10        7.05       33.32     18.05 o
  -8  -7  10       70.87       50.66     26.62 o
  -7  -7  10       53.14       60.13     19.01 o
  -5  -7  10       40.82       63.13     16.92 o
  -3  -7  10      606.42      620.14     38.74 o
  -2  -7  10      537.55      486.00     20.03 o
  -1  -7  10      781.61      793.97     24.25 o
   0  -7  10      626.66      652.72     23.38 o
   1  -7  10     1996.66     1884.35     46.05 o
   2  -7  10      269.56      256.02     21.96 o
   3  -7  10     1531.62     1365.19     82.26 o
   7  -7  10      126.37      118.31     38.30 o
  -8  -6  10        8.13       -7.43     44.38 o
  -6  -6  10       76.97       78.94     15.23 o
  -5  -6  10       91.82       92.47      9.86 o
  -4  -6  10     1092.51      966.38     36.91 o
  -3  -6  10       76.51       74.65      6.10 o
  -2  -6  10     1510.23     1522.10     54.43 o
  -1  -6  10     1558.16     1537.39     41.62 o
   0  -6  10     1785.07     1802.98     49.07 o
   1  -6  10     1056.65     1049.75     31.25 o
   2  -6  10      410.07      381.87     13.97 o
   3  -6  10       72.56       71.70      6.63 o
   4  -6  10       90.68       89.73     13.71 o
   5  -6  10      259.64      263.98     33.59 o
   6  -6  10       72.69       47.34     23.47 o
   8  -6  10       51.91       39.59     65.65 o
  -7  -5  10       90.03       81.20     16.60 o
  -6  -5  10      255.99      214.38     23.60 o
  -5  -5  10       74.51       66.13      9.99 o
  -4  -5  10       55.98       59.50      9.96 o
  -3  -5  10       75.48      114.88     14.69 o
  -2  -5  10      146.02      169.07      9.17 o
  -1  -5  10      339.42      345.63     20.50 o
   0  -5  10      829.78      844.78     21.93 o
   1  -5  10      600.88      580.43     16.66 o
   2  -5  10      855.20      908.59     24.77 o
   3  -5  10      550.25      532.21     19.74 o
   4  -5  10       42.51       79.91     20.93 o
   5  -5  10      360.14      395.78     25.82 o
   6  -5  10      143.83      121.63     24.94 o
   8  -5  10       31.92       22.45     43.13 o
  -8  -4  10       22.51      -16.33     37.01 o
  -7  -4  10      354.79      329.95     22.67 o
  -6  -4  10        0.90       15.75      9.47 o
  -5  -4  10      610.28      609.39     21.02 o
  -4  -4  10       77.01       93.10      7.82 o
  -3  -4  10     1952.63     1863.81     79.34 o
  -2  -4  10      108.35      133.86     11.13 o
  -1  -4  10     2894.98     3111.50     63.60 o
   0  -4  10      357.65      303.10      9.54 o
   1  -4  10     1496.86     1602.72     42.98 o
   2  -4  10      303.22      362.80     12.86 o
   3  -4  10      793.60      767.36     20.05 o
   4  -4  10      219.08      222.24     13.93 o
   5  -4  10       47.85       33.43     18.81 o
   6  -4  10      179.24      157.39     25.03 o
   7  -4  10        5.84       24.09     33.36 o
   8  -4  10       31.23       10.51     33.28 o
  -8  -3  10        6.48       37.51     34.95 o
  -7  -3  10        3.54        5.67     10.79 o
  -6  -3  10      149.41      124.46     16.11 o
  -5  -3  10       48.41       28.45      8.34 o
  -4  -3  10      566.57      605.34     20.03 o
  -3  -3  10      339.97      369.04     15.28 o
  -2  -3  10     3263.32     3394.16     80.83 o
  -1  -3  10     1884.80     2162.21     43.53 o
   0  -3  10     1294.46     1199.12     22.26 o
   1  -3  10     2463.34     2732.82     48.69 o
   2  -3  10     4267.12     4128.35     95.92 o
   3  -3  10      406.40      410.80     13.36 o
   4  -3  10     1786.25     1624.80     44.18 o
   5  -3  10      117.46      153.84     13.34 o
   6  -3  10      217.81      208.61     26.52 o
   7  -3  10       17.17       -8.80     20.03 o
  -8  -2  10       23.62        4.64     34.35 o
  -7  -2  10      174.80      176.31     16.93 o
  -6  -2  10      122.00      139.19     13.88 o
  -5  -2  10      970.71      968.26     30.51 o
  -4  -2  10      168.92      190.68      9.30 o
  -3  -2  10     6872.83     6946.11    188.30 o
  -2  -2  10     2546.42     2786.75     98.86 o
  -1  -2  10     7537.76     8019.57    137.04 o
   0  -2  10      228.13      249.04     12.77 o
   1  -2  10     3751.01     4063.48     74.31 o
   2  -2  10     5446.61     5607.64    102.03 o
   3  -2  10     1985.23     1940.25     42.99 o
   4  -2  10      876.44      937.41     28.94 o
   5  -2  10       26.75       68.76     21.14 o
   6  -2  10      399.31      459.23     24.11 o
   7  -2  10        4.05       -7.38     19.13 o
   8  -2  10       16.05       22.76     40.96 o
  -9  -1  10       70.69      -18.20     58.80 o
  -8  -1  10       52.80       76.17     37.36 o
  -7  -1  10      297.93      274.69     31.66 o
  -6  -1  10      223.03      221.70     13.47 o
  -5  -1  10     1133.47     1058.98     25.58 o
  -4  -1  10       51.37       68.02      8.37 o
  -3  -1  10     1158.01     1258.57     44.48 o
  -2  -1  10      426.19      456.72     11.14 o
  -1  -1  10      122.75      125.50      9.51 o
   0  -1  10      214.58      307.71     34.33 o
   1  -1  10        8.82       19.82      6.75 o
   2  -1  10     6311.40     5910.22    108.79 o
   3  -1  10       61.86       72.24      7.40 o
   4  -1  10     1796.49     1771.31     45.26 o
   5  -1  10      546.91      566.29     22.66 o
   6  -1  10      838.72      853.59     26.42 o
   7  -1  10        5.42       -1.61     15.89 o
   8  -1  10       98.39      134.89     32.17 o
  -9   0  10       45.34       52.16     49.84 o
  -8   0  10        2.10       -8.90     37.44 o
  -7   0  10      424.63      432.82     39.33 o
  -6   0  10       52.45       38.60      6.31 o
  -5   0  10      799.97      752.70     21.44 o
  -4   0  10      119.36       99.64      4.79 o
  -3   0  10       37.56       70.96      7.92 o
  -2   0  10     6253.14     6295.83    108.88 o
  -1   0  10     2112.03     2151.55     35.26 o
   0   0  10     1849.74     2061.56     33.91 o
   1   0  10     2739.47     2729.24     58.21 o
   2   0  10     2080.05     2170.93     42.04 o
   3   0  10       10.35       17.74     11.01 o
   4   0  10      325.34      352.86     19.60 o
   5   0  10      205.25      216.96     16.33 o
   6   0  10        3.25       41.27      9.08 o
   7   0  10       33.75       27.02     22.12 o
   8   0  10       59.80       14.51     24.86 o
   9   0  10        1.94      -34.29     66.46 o
  -9   1  10       71.76       34.71     57.90 o
  -8   1  10       51.36       47.40     32.29 o
  -7   1  10      301.89      260.52     31.04 o
  -6   1  10      227.15      236.23     16.95 o
  -5   1  10     1113.07     1049.44     27.58 o
  -4   1  10       51.35       59.43      7.79 o
  -3   1  10     1182.64     1282.05     29.04 o
  -2   1  10      427.84      427.91     10.93 o
  -1   1  10      134.05      153.37      6.73 o
   0   1  10      216.33      324.47     12.81 o
   1   1  10        6.90       10.92      5.94 o
   2   1  10     6319.63     5973.65    143.55 o
   3   1  10       57.21       76.87      8.75 o
   4   1  10     1808.27     1663.11     40.75 o
   5   1  10      553.94      563.28     21.97 o
   6   1  10      836.21      820.25     35.09 o
   7   1  10        5.95       -8.92     22.87 o
   8   1  10       99.14      123.37     30.52 o
  -9   2  10       40.73       32.01     52.11 o
  -8   2  10       23.12       41.93     30.21 o
  -7   2  10      174.78      208.25     19.04 o
  -6   2  10      125.35      174.63     13.37 o
  -5   2  10      979.56      968.38     38.90 o
  -4   2  10      163.54      177.85      9.96 o
  -3   2  10     6847.17     6954.79    140.30 o
  -2   2  10     2533.12     2772.26     57.57 o
  -1   2  10     7555.74     8094.34    126.75 o
   0   2  10      226.32      235.83     10.17 o
   1   2  10     3739.94     3955.21     73.48 o
   2   2  10     5474.29     5487.65    107.60 o
   3   2  10     1994.24     1999.44     48.98 o
   4   2  10      871.93      929.88     28.54 o
   5   2  10       26.05       86.53     43.72 o
   6   2  10      394.45      448.38     25.62 o
   7   2  10        4.23        8.07     14.71 o
   8   2  10       15.35       20.43     30.85 o
  -8   3  10        6.57      -22.68     28.43 o
  -7   3  10        3.52       -2.41     18.37 o
  -6   3  10      147.37      111.39     12.47 o
  -5   3  10       52.02       43.63     11.54 o
  -4   3  10      563.47      618.35     29.64 o
  -3   3  10      331.10      341.56     12.42 o
  -2   3  10     3249.81     3447.82     64.15 o
  -1   3  10     1887.04     2229.34     38.33 o
   0   3  10     1290.42     1192.89     23.86 o
   1   3  10     2458.75     2695.18     51.52 o
   2   3  10     4302.28     4193.87     81.58 o
   3   3  10      404.68      395.87     21.55 o
   4   3  10     1793.47     1691.01     44.20 o
   5   3  10      117.98      109.83     14.00 o
   6   3  10      223.51      192.45     16.80 o
   7   3  10       17.96       -2.61     30.27 o
  -8   4  10       22.48       29.85     33.84 o
  -7   4  10      352.67      350.22     21.71 o
  -6   4  10        1.00       23.56     20.42 o
  -5   4  10      613.01      623.01     25.14 o
  -4   4  10       76.27       78.35      8.57 o
  -3   4  10     1945.55     1839.38     53.37 o
  -2   4  10      101.59      133.16     12.36 o
  -1   4  10     2886.35     3063.84     57.75 o
   0   4  10      361.34      303.00     10.98 o
   1   4  10     1504.37     1624.85     32.20 o
   2   4  10      309.20      363.90     11.84 o
   3   4  10      800.74      729.58     23.21 o
   4   4  10      224.46      236.78     13.85 o
   5   4  10       48.06       48.33     11.56 o
   6   4  10      177.84      173.56     27.92 o
   7   4  10        6.01       29.60     18.91 o
   8   4  10       30.83       25.88     49.77 o
  -8   5  10       87.36       99.30     25.16 o
  -7   5  10       89.68       68.64     21.92 o
  -6   5  10      254.66      274.02     18.80 o
  -5   5  10       74.66       87.53     25.16 o
  -4   5  10       54.75       72.31     12.17 o
  -3   5  10       78.42       80.59     10.73 o
  -2   5  10      145.74      175.59      5.26 o
  -1   5  10      345.34      360.00      9.74 o
   0   5  10      828.10      852.59     18.51 o
   1   5  10      592.13      560.25     13.89 o
   2   5  10      861.58      910.13     30.62 o
   3   5  10      543.47      551.26     18.85 o
   4   5  10       41.95       58.60     15.42 o
   5   5  10      360.20      365.93     37.38 o
   6   5  10      143.29      127.76     15.86 o
   7   5  10      259.70      293.94     44.67 o
   8   5  10       32.13       52.55     35.36 o
  -8   6  10        8.29       44.83     23.17 o
  -7   6  10       58.97       83.96     44.70 o
  -6   6  10       73.01      115.98     14.44 o
  -5   6  10       93.35       92.52     16.33 o
  -4   6  10     1092.14     1145.06     45.00 o
  -3   6  10       78.92       96.32     52.15 o
  -2   6  10     1501.57     1507.63     27.74 o
  -1   6  10     1558.83     1517.88     30.35 o
   0   6  10     1790.41     1749.62     34.95 o
   1   6  10     1060.39     1077.57     25.98 o
   2   6  10      412.68      388.81     31.29 o
   3   6  10       79.76       81.38     14.37 o
   4   6  10       89.99       72.65     10.07 o
   5   6  10      261.81      271.50     16.84 o
   6   6  10       73.04       67.86     31.88 o
   7   6  10      119.56       93.50     18.38 o
   8   6  10       51.71       72.80     56.00 o
  -7   7  10       53.14       70.00     34.40 o
  -6   7  10      563.73      603.99     42.63 o
  -5   7  10       40.81       21.21     60.79 o
  -4   7  10     1006.03     1030.57     59.79 o
  -3   7  10      603.31      562.38     18.88 o
  -2   7  10      535.99      504.80     11.54 o
  -1   7  10      788.64      813.44     18.24 o
   0   7  10      627.01      647.11     15.84 o
   1   7  10     1983.85     1905.42     41.43 o
   2   7  10      272.82      271.45     12.75 o
   3   7  10     1531.05     1390.23     42.37 o
   4   7  10     1061.97     1051.65     33.46 o
   5   7  10      311.08      288.69     20.69 o
   6   7  10      152.68      134.20     15.48 o
   7   7  10      125.37      116.71     34.17 o
   8   7  10        7.35       -7.71     60.59 o
  -6   8  10      317.56      357.58     39.73 o
  -5   8  10      179.12      195.98     57.03 o
  -4   8  10      128.07      138.66     32.92 o
  -3   8  10      389.45      368.80     11.94 o
  -2   8  10      336.26      318.01     10.85 o
  -1   8  10      326.04      324.70      9.24 o
   0   8  10      152.66      141.88      8.59 o
   1   8  10      600.73      616.87     19.88 o
   2   8  10      150.78      172.58     11.34 o
   3   8  10     1292.66     1310.29     37.11 o
   4   8  10        7.80       40.93     19.46 o
   5   8  10      488.29      435.87     44.40 o
   6   8  10       35.55        2.80     22.74 o
   7   8  10      147.04      154.55     36.22 o
  -7   9  10        0.88       16.09     34.59 o
  -6   9  10      133.47      196.36     28.12 o
  -5   9  10       17.90       30.28     17.46 o
  -4   9  10      311.12      321.20     29.07 o
  -3   9  10      287.19      281.68     16.05 o
  -2   9  10       51.40       41.78      8.63 o
  -1   9  10      860.01      839.30     20.83 o
   0   9  10        3.78       -5.15      6.03 o
   1   9  10     1191.76     1111.05     32.31 o
   2   9  10      137.74      162.33     11.75 o
   3   9  10      488.21      531.55     39.00 o
   4   9  10       33.17       60.07     19.94 o
   5   9  10      196.64      197.25     28.25 o
   6   9  10       12.43      -28.77     32.71 o
  -6  10  10      245.25      269.26     33.84 o
  -4  10  10     1032.36     1052.22     67.79 o
  -3  10  10      752.71      725.19     28.95 o
  -2  10  10     2379.10     2345.15     66.62 o
  -1  10  10      405.77      427.40     23.82 o
   0  10  10     3459.42     3309.66     77.44 o
   1  10  10      146.17      198.74     14.38 o
   2  10  10     1220.94     1164.42     39.43 o
   3  10  10      219.18      248.12     15.99 o
   4  10  10      365.13      322.58     31.82 o
   5  10  10       86.29       75.25     36.70 o
   6  10  10       75.34       94.94     47.14 o
  -6  11  10        9.13       40.81     36.72 o
  -5  11  10       19.68       31.34     24.89 o
  -4  11  10       16.59       24.55     14.95 o
  -3  11  10       36.29       51.54     13.11 o
  -2  11  10       69.17      115.22     20.39 o
  -1  11  10       54.35       90.44     13.82 o
   0  11  10      205.72      199.15     22.18 o
   1  11  10      325.26      363.34     18.16 o
   2  11  10       27.36       48.28     56.91 o
   3  11  10      283.90      331.53     32.85 o
   4  11  10       53.04       31.72     23.20 o
   5  11  10       74.44      138.10     29.95 o
   6  11  10       43.58       38.90     47.91 o
  -6  12  10       48.07       23.23     51.81 o
  -5  12  10       10.76       15.64     37.92 o
  -4  12  10      243.07      195.77     27.72 o
  -3  12  10      143.88      145.07     15.63 o
  -2  12  10      804.07      791.00     33.88 o
  -1  12  10      510.55      516.22     24.22 o
   3  12  10      104.10       96.76     23.51 o
   4  12  10        8.72       -3.59     33.34 o
   5  12  10       32.77      -13.60     24.45 o
  -5  13  10       48.39       49.51     22.18 o
  -4  13  10       49.74       48.28     20.13 o
  -3  13  10       25.47       51.80     18.55 o
  -2  13  10       83.44       79.02     13.95 o
  -1  13  10       29.71       10.94      8.78 o
   3  13  10       96.74      106.08     25.13 o
   4  13  10       24.17       26.03     35.19 o
   5  13  10       48.48       97.39     39.51 o
  -4  14  10       82.08       53.06     46.02 o
  -3  14  10      165.28      107.39     27.26 o
  -2  14  10      190.77      202.80     22.49 o
  -1  14  10      199.86      158.96     29.16 o
   0  14  10       18.72       20.94     20.02 o
   1  14  10      137.30       94.41     29.29 o
   2  14  10       17.15       -3.58     26.14 o
   3  14  10      117.23      104.35     28.47 o
  -3  15  10       55.64       52.17     31.95 o
  -2  15  10        4.01       18.06     14.64 o
  -1  15  10        8.87       -5.13     25.75 o
   0  15  10        1.22       33.96     30.00 o
   1  15  10       13.13       -7.51     34.15 o
   2  15  10        4.63      -28.25     28.25 o
   2 -15  11       12.60        7.60     43.72 o
   4 -14  11       55.77       31.14     49.73 o
  -5 -13  11       50.26       86.13     35.55 o
   2 -13  11        0.49       22.50     23.61 o
  -5 -12  11        7.91       -4.00     31.29 o
  -6 -11  11       20.24       40.84     43.03 o
  -5 -11  11      176.77      164.63     26.03 o
  -4 -11  11      192.04      235.59     28.76 o
  -7 -10  11       16.16        9.69     30.68 o
  -5 -10  11       30.23       48.27     21.97 o
  -4 -10  11       76.22      134.47     22.75 o
  -3 -10  11       15.70       40.04     19.11 o
  -7  -9  11       16.43       16.04     23.85 o
  -6  -9  11        5.16       -8.64     17.87 o
  -4  -9  11       84.34      115.04     21.02 o
  -2  -9  11      434.43      512.87     29.62 o
  -1  -9  11      177.99      164.42     17.27 o
   0  -9  11     1283.61     1348.04     51.77 o
   7  -9  11       37.91       50.98     55.82 o
  -7  -8  11       29.06       24.75     20.30 o
  -6  -8  11     1247.18     1202.85     71.37 o
  -5  -8  11       15.60       26.97     18.19 o
  -4  -8  11     3687.75     3575.92    181.27 o
  -2  -8  11     5670.85     5531.25    261.34 o
  -1  -8  11      370.39      347.99     13.56 o
   0  -8  11     4247.75     4052.74    177.95 o
   1  -8  11      335.32      380.14     20.45 o
   2  -8  11     1108.89     1028.44     45.36 o
   3  -8  11       54.21      104.64     44.99 o
  -7  -7  11       68.13       79.13     18.38 o
  -6  -7  11      242.08      237.48     29.10 o
  -5  -7  11       48.03       62.93     14.02 o
  -4  -7  11      579.38      518.39     38.23 o
  -3  -7  11      235.75      257.98     22.97 o
  -2  -7  11     2349.28     2270.43     83.75 o
  -1  -7  11      221.56      202.59     11.92 o
   0  -7  11     7238.43     7247.58    184.06 o
   1  -7  11       31.91       47.16      8.96 o
   2  -7  11     2458.75     2529.11     85.61 o
   3  -7  11      231.37      237.50     18.34 o
   4  -7  11      856.28      824.31     54.30 o
   5  -7  11      451.24      442.48     56.08 o
  -8  -6  11       59.77       47.13     58.95 o
  -7  -6  11        6.12       -9.14     16.14 o
  -6  -6  11       12.71       29.20     14.10 o
  -5  -6  11       59.87       84.13     17.48 o
  -4  -6  11      226.03      245.88     43.76 o
  -3  -6  11       57.86       78.93      8.20 o
  -2  -6  11      517.79      491.01     17.72 o
  -1  -6  11      874.38      901.40     32.64 o
   0  -6  11      581.46      520.10     17.84 o
   1  -6  11     1345.37     1354.23     34.01 o
   2  -6  11      185.21      163.43      8.81 o
   3  -6  11     1669.70     1615.45     49.47 o
   4  -6  11       10.06       27.68     11.37 o
   5  -6  11      658.69      668.85     32.69 o
   6  -6  11       95.97       99.06     27.51 o
   7  -6  11       15.34        7.68     28.12 o
   8  -6  11       15.12       78.84     40.01 o
  -8  -5  11      262.67      321.08     44.13 o
  -7  -5  11      123.26      117.39     20.02 o
  -6  -5  11      938.16      983.91     43.15 o
  -5  -5  11      136.33      140.35      8.62 o
  -4  -5  11     1009.93     1003.11     33.54 o
  -3  -5  11       15.71        2.01      9.55 o
  -2  -5  11     1763.93     1828.95     58.95 o
  -1  -5  11      731.62      721.96     37.93 o
   0  -5  11      792.99      873.47     22.55 o
   1  -5  11      359.18      393.64     12.87 o
   2  -5  11      650.86      642.93     25.47 o
   3  -5  11       35.44       40.53     10.79 o
   4  -5  11       92.33       69.29     17.45 o
   5  -5  11      282.11      251.48     39.96 o
   6  -5  11       75.45       62.09     24.28 o
   7  -5  11       49.13       -9.58     26.31 o
   8  -5  11        8.70       24.23     48.14 o
  -8  -4  11       30.57       35.51     28.54 o
  -7  -4  11      146.89      164.24     23.15 o
  -6  -4  11       33.21       37.64      8.86 o
  -5  -4  11      200.42      176.59     10.26 o
  -4  -4  11      181.00      188.87     17.76 o
  -3  -4  11      138.35      162.38     11.35 o
  -2  -4  11      310.02      352.28     13.22 o
  -1  -4  11      750.84      852.11     19.98 o
   0  -4  11      156.44      156.65      6.89 o
   1  -4  11      498.09      600.25     15.22 o
   2  -4  11      694.37      668.40     18.00 o
   3  -4  11      190.95      195.47     12.32 o
   4  -4  11      299.54      356.08     17.44 o
   5  -4  11       55.25      130.64     42.25 o
   6  -4  11      147.80      129.33     24.52 o
   7  -4  11       16.58      -17.79     25.36 o
  -8  -3  11        1.18       33.34     43.48 o
  -7  -3  11        3.69        5.39     10.34 o
  -6  -3  11       39.36       52.27      9.63 o
  -5  -3  11      153.52      157.13     10.76 o
  -4  -3  11        8.87       36.58     11.28 o
  -3  -3  11      550.97      551.73     18.33 o
  -2  -3  11      989.27     1071.11     27.54 o
  -1  -3  11     4510.40     4682.81     86.55 o
   0  -3  11      680.83      704.04     13.98 o
   1  -3  11     4621.46     4509.29     78.35 o
   2  -3  11      888.31      977.86     35.40 o
   3  -3  11      447.09      409.51     28.66 o
   4  -3  11        3.41      -26.62     26.62 o
   5  -3  11      201.97      194.41     22.03 o
   6  -3  11       25.71       17.63     19.32 o
   7  -3  11       10.79      -26.04     33.21 o
   8  -3  11        4.07       15.61     45.12 o
  -8  -2  11       37.17       21.53     40.36 o
  -7  -2  11      152.28      155.32     15.56 o
  -6  -2  11      278.32      304.18     19.95 o
  -5  -2  11      422.54      418.57     16.49 o
  -4  -2  11      861.02      884.22     38.35 o
  -3  -2  11     3432.04     3228.76    106.80 o
  -2  -2  11      156.19      171.88      9.72 o
  -1  -2  11     1310.85     1482.49     29.65 o
   0  -2  11      144.59      165.55      5.51 o
   1  -2  11     1299.91     1432.68     30.03 o
   2  -2  11     3342.11     3332.37     63.56 o
   3  -2  11     1376.58     1388.18     47.31 o
   4  -2  11     1550.28     1605.20     45.22 o
   5  -2  11        1.32       -6.31     14.85 o
   6  -2  11      616.22      679.48     38.27 o
   7  -2  11       15.28        3.92     33.61 o
   8  -2  11      138.23       71.08     42.95 o
  -9  -1  11       31.85       38.71     44.48 o
  -8  -1  11       78.40      120.32     29.08 o
  -7  -1  11      155.05      168.89     29.21 o
  -6  -1  11      410.09      437.84     27.59 o
  -5  -1  11     1276.08     1238.58     36.58 o
  -4  -1  11      605.82      618.99     20.21 o
  -3  -1  11     2641.72     2549.78     83.15 o
  -2  -1  11      578.59      603.84     12.14 o
  -1  -1  11    12605.81    12731.22    270.43 o
   0  -1  11       15.76       27.13      4.22 o
   1  -1  11     6940.08     6997.32    142.31 o
   2  -1  11      970.48      946.63     24.13 o
   3  -1  11      227.82      293.65     34.10 o
   4  -1  11      664.58      636.85     22.57 o
   5  -1  11      186.33      268.16     18.15 o
   6  -1  11      571.82      570.64     24.17 o
   7  -1  11       28.43       33.65     25.31 o
   8  -1  11       29.00       -2.85     36.87 o
  -9   0  11       21.46       45.20     48.46 o
  -8   0  11        2.57      -46.50     46.50 o
  -7   0  11      233.22      269.41     32.39 o
  -6   0  11      250.10      207.82     10.90 o
  -5   0  11     1177.39     1171.06     27.79 o
  -4   0  11       62.47       60.85      4.14 o
  -3   0  11      121.57      122.85      5.56 o
  -2   0  11      581.36      633.66     12.91 o
  -1   0  11       38.78       76.37      4.55 o
   0   0  11       80.92       87.06      4.21 o
   1   0  11     1909.57     1840.56     34.33 o
   2   0  11      348.22      335.46      9.77 o
   3   0  11      914.31      875.90     31.34 o
   4   0  11       50.38       43.79     11.30 o
   5   0  11      251.87      214.55     11.82 o
   6   0  11        3.28       15.53     13.35 o
   7   0  11       20.56       -2.67     24.45 o
   8   0  11       31.29       60.66     43.34 o
  -9   1  11       31.09        2.44     64.81 o
  -8   1  11       78.22      107.97     38.37 o
  -7   1  11      154.27      191.85     28.27 o
  -6   1  11      410.76      398.52     15.36 o
  -5   1  11     1287.60     1162.84     35.42 o
  -4   1  11      611.93      624.19     24.65 o
  -3   1  11     2597.23     2481.39     76.92 o
  -2   1  11      566.15      612.42     12.47 o
  -1   1  11    12634.25    12350.33    290.79 o
   0   1  11       16.48       24.50      5.54 o
   1   1  11     6926.61     7387.36    146.51 o
   2   1  11      960.74      938.18     21.24 o
   3   1  11      245.50      310.28     19.87 o
   4   1  11      658.91      638.60     22.44 o
   5   1  11      186.16      222.62     16.49 o
   6   1  11      568.12      478.95     24.36 o
   7   1  11       28.60       30.88     20.59 o
   8   1  11       28.92       13.68     29.00 o
  -8   2  11       37.50       85.07     32.94 o
  -7   2  11      153.60      173.98     26.93 o
  -6   2  11      271.41      284.48     17.32 o
  -5   2  11      425.84      419.70     16.56 o
  -4   2  11      852.87      898.40     28.59 o
  -3   2  11     3428.75     3291.85     77.96 o
  -2   2  11      161.46      189.45     11.30 o
  -1   2  11     1307.08     1500.31     27.80 o
   0   2  11      143.69      159.86      5.96 o
   1   2  11     1296.74     1391.91     32.18 o
   2   2  11     3352.14     3363.75     64.78 o
   3   2  11     1379.15     1406.39     45.00 o
   4   2  11     1545.74     1603.10     43.17 o
   5   2  11        0.85       12.04     22.75 o
   6   2  11      615.40      695.13     30.06 o
   7   2  11       16.23       44.74     24.72 o
   8   2  11      139.56      168.74     33.07 o
  -8   3  11        1.16      -17.98     36.66 o
  -7   3  11        3.67        3.28     18.60 o
  -6   3  11       39.07       65.94     18.04 o
  -5   3  11      146.27      146.00     12.96 o
  -4   3  11        9.83       38.69     12.51 o
  -3   3  11      580.64      567.83     15.11 o
  -2   3  11      992.63     1072.52     22.04 o
  -1   3  11     4502.74     4556.41     78.26 o
   0   3  11      677.47      675.20     17.18 o
   1   3  11     4623.00     4524.50     82.73 o
   2   3  11      886.06      926.07     23.21 o
   3   3  11      440.28      412.29     19.26 o
   4   3  11        5.42       -1.08      9.35 o
   5   3  11      201.70      195.81     15.27 o
   6   3  11       22.83       19.54     12.52 o
   7   3  11       10.16       14.22     36.64 o
   8   3  11        3.46       37.23     39.89 o
  -8   4  11       29.79       37.98     48.42 o
  -7   4  11      146.93      138.19     15.57 o
  -6   4  11       33.11       55.90     11.43 o
  -5   4  11      205.60      231.28     14.61 o
  -4   4  11      184.29      172.26     11.35 o
  -3   4  11      143.44      128.94      8.54 o
  -2   4  11      304.14      322.08      9.65 o
  -1   4  11      748.79      847.67     17.78 o
   0   4  11      158.62      173.60      7.07 o
   1   4  11      501.40      600.90     14.57 o
   2   4  11      698.92      695.90     20.97 o
   3   4  11      185.66      174.20     10.73 o
   4   4  11      294.00      358.64     16.61 o
   5   4  11       57.06      100.00     28.23 o
   6   4  11      149.57      159.02     16.91 o
   7   4  11       15.95       21.26     15.90 o
   8   4  11       86.51       49.32     63.49 o
  -8   5  11      263.44      355.49     36.27 o
  -7   5  11      124.90       94.82     15.13 o
  -6   5  11      932.79      965.95     41.42 o
  -5   5  11      136.09      145.56     13.13 o
  -4   5  11     1012.39     1012.65     33.96 o
  -3   5  11       16.65        0.73     29.43 o
  -2   5  11     1761.06     1802.09     32.36 o
  -1   5  11      734.22      762.24     17.55 o
   0   5  11      792.12      848.93     18.74 o
   1   5  11      356.29      378.45     17.72 o
   2   5  11      648.42      698.65     21.01 o
   3   5  11       36.66       17.66     12.12 o
   4   5  11       91.75       79.11     21.14 o
   5   5  11      279.00      259.14     21.84 o
   6   5  11       76.61      -44.25    133.05 o
   7   5  11       47.88       18.80     17.80 o
   8   5  11        8.44      -39.24     51.30 o
  -8   6  11       59.68      118.25     29.75 o
  -7   6  11        6.06       26.27     15.48 o
  -6   6  11       11.02       17.10     68.58 o
  -5   6  11       60.50       63.02     52.20 o
  -4   6  11      233.17      252.05     19.57 o
  -3   6  11       60.11       62.97      8.99 o
  -2   6  11      522.92      486.32     11.09 o
  -1   6  11      874.59      886.05     32.50 o
   0   6  11      582.83      501.01     12.96 o
   1   6  11     1347.95     1346.17     30.78 o
   2   6  11      185.08      160.79      9.90 o
   3   6  11     1660.46     1560.86     42.15 o
   4   6  11        9.87        3.52     19.30 o
   5   6  11      656.99      658.26     28.00 o
   6   6  11       94.54       95.11     19.18 o
   7   6  11       16.52       32.37     33.90 o
   8   6  11       14.41       85.28     56.36 o
  -6   7  11      244.03      210.95     25.01 o
  -5   7  11       48.62       48.62     52.79 o
  -3   7  11      236.88      231.00     14.58 o
  -2   7  11     2342.90     2331.67     44.88 o
  -1   7  11      220.64      197.36      6.85 o
   0   7  11     7242.67     7176.89    131.02 o
   1   7  11       31.93       27.12     14.43 o
   2   7  11     2461.22     2522.96     61.74 o
   3   7  11      233.91      216.24     13.51 o
   4   7  11      857.27      784.50     29.05 o
   5   7  11      451.42      434.82     23.48 o
   6   7  11      275.20      232.46     19.29 o
   7   7  11      222.16      237.99     40.89 o
  -7   8  11       30.33       38.07     20.58 o
  -5   8  11       15.75       -3.76     30.25 o
  -3   8  11       89.14      100.67     11.51 o
  -2   8  11     5660.02     5447.35    121.74 o
  -1   8  11      370.95      346.31     14.22 o
   0   8  11     4247.04     4087.86     76.64 o
   1   8  11      335.11      325.74     14.54 o
   2   8  11     1111.03     1149.43     37.34 o
   3   8  11       59.92       78.57     20.43 o
   4   8  11      123.19      110.90     16.13 o
   5   8  11       35.34       43.05     13.45 o
   6   8  11       36.73        4.74     28.02 o
   7   8  11      136.11      133.90     54.69 o
  -7   9  11       16.03       44.02     31.84 o
  -6   9  11        5.38      -13.94     31.06 o
  -5   9  11       60.06       53.02     19.97 o
  -3   9  11       61.93       59.46     24.18 o
  -2   9  11      433.51      471.52     16.76 o
  -1   9  11      178.00      199.28      8.15 o
   0   9  11     1284.76     1350.19     29.26 o
   1   9  11      448.06      414.04     22.74 o
   2   9  11     1277.34     1207.45     34.81 o
   3   9  11      194.45      207.23     14.27 o
   4   9  11      694.98      653.99     27.04 o
   5   9  11       62.67       88.51     24.76 o
   6   9  11       87.27      107.78     33.38 o
   7   9  11       37.23       64.20     59.34 o
  -7  10  11       15.06       -8.64     52.10 o
  -6  10  11       81.02       76.41     33.63 o
  -5  10  11       29.73       16.41     18.60 o
  -3  10  11       15.11       42.18     18.76 o
  -2  10  11      376.55      382.51     19.90 o
  -1  10  11     1095.64     1192.94     38.28 o
   0  10  11      652.13      588.98     22.45 o
   1  10  11     1493.25     1519.61     41.93 o
   2  10  11      951.26      829.05     31.92 o
   3  10  11      936.47      932.80     33.53 o
   4  10  11      485.26      487.30     42.03 o
   5  10  11      526.10      574.46     46.59 o
   6  10  11      224.58      205.61     62.17 o
  -6  11  11       20.48        0.55     33.46 o
  -5  11  11      176.92      212.22     28.46 o
  -4  11  11      192.29      251.40     25.68 o
  -3  11  11      418.85      425.69     23.43 o
  -2  11  11      666.27      623.86     25.81 o
  -1  11  11      333.17      328.95     17.96 o
   0  11  11     1107.53     1085.62     36.92 o
   1  11  11      374.41      352.88     18.78 o
   2  11  11      595.11      604.16     27.08 o
   3  11  11      414.57      471.93     39.57 o
   4  11  11      215.12      222.42     29.94 o
   5  11  11      140.83      145.65     31.87 o
   6  11  11       84.83        5.58     48.43 o
  -5  12  11        9.03       -8.52     34.76 o
  -4  12  11       55.64       65.83     18.29 o
  -3  12  11       51.29       51.78     14.72 o
  -2  12  11       72.87       80.25     12.63 o
  -1  12  11       58.16       67.56     18.61 o
   0  12  11      304.36      404.88    119.96 o
   1  12  11      181.06      143.91     23.26 o
   2  12  11      138.64      161.47     33.77 o
   3  12  11      211.92      150.63     26.96 o
   4  12  11       71.29       16.51     32.27 o
   5  12  11       90.46      101.24     39.16 o
  -5  13  11       50.80       21.86     31.99 o
  -4  13  11      189.11      196.61     25.56 o
  -3  13  11       33.65       61.46     14.55 o
  -2  13  11      122.98      116.14     15.52 o
  -1  13  11       38.23       38.10     23.19 o
   0  13  11       32.17       12.64     11.82 o
   1  13  11       41.05       36.58     21.15 o
   2  13  11        0.62       -6.73     18.11 o
   3  13  11       21.20       24.17     21.46 o
   4  13  11       40.72       60.30     35.41 o
  -4  14  11       31.37       -1.63     45.77 o
  -3  14  11      243.82      245.09     27.04 o
  -2  14  11       82.35       64.46     20.91 o
   1  14  11       13.80      -14.12     20.07 o
   3  14  11      105.59      156.11     31.55 o
   4  14  11       54.89       41.97     35.66 o
  -2  15  11       29.60        7.83     35.96 o
   0  15  11       21.15       24.51     40.08 o
   1  15  11      109.92       81.90     48.70 o
   2  15  11       12.62      -31.03     31.03 o
   0 -15  12       15.25       30.54     63.34 o
  -1 -14  12       35.04       29.11     43.30 o
   1 -14  12        8.12       -6.19     20.97 o
   2 -14  12       33.61       37.04     48.13 o
   3 -14  12        3.28      -44.88     44.88 o
   0 -13  12        2.76      -20.08     20.08 o
   1 -13  12        0.74       29.18     29.95 o
   2 -13  12        0.95      -18.97     31.20 o
   4 -13  12       34.80       35.48     25.90 o
  -5 -12  12       30.07       38.13     24.38 o
   4 -12  12       28.05       39.91     29.51 o
  -5 -11  12      308.11      424.16     40.36 o
  -4 -11  12       70.84      122.25     24.86 o
   0 -11  12       59.34       37.99     40.89 o
   3 -11  12       34.40       31.44     20.57 o
  -6 -10  12       40.52       63.49     24.22 o
  -5 -10  12       40.85       85.05     22.22 o
  -4 -10  12      349.90      369.65     34.26 o
   1 -10  12       14.90        8.34     14.58 o
   3 -10  12       16.79       25.26     18.94 o
   6 -10  12       21.48      -24.22     37.91 o
  -7  -9  12       18.71      -18.81     28.96 o
  -6  -9  12        4.09       57.16     21.26 o
  -5  -9  12       23.36       35.10     18.32 o
  -4  -9  12       64.08       88.61     19.62 o
  -2  -9  12      250.97      253.44     19.09 o
  -1  -9  12      457.87      429.78     23.80 o
   0  -9  12      204.56      181.49     18.16 o
   3  -9  12      134.84      129.93    105.09 o
  -6  -8  12      504.09      501.94     40.23 o
  -5  -8  12       33.03       71.50     19.81 o
  -4  -8  12     1027.23     1167.45     66.19 o
  -2  -8  12      461.63      431.36     23.02 o
  -1  -8  12      454.27      445.88     24.03 o
   0  -8  12        5.85        8.76      9.29 o
   1  -8  12      945.25      944.55     39.45 o
   2  -8  12      268.48      239.38     23.55 o
   4  -8  12      136.14      133.47     24.49 o
   5  -8  12       28.69       18.53     21.87 o
   6  -8  12       26.20      -24.08     24.08 o
   7  -8  12       14.06       18.34     42.43 o
  -7  -7  12       53.25      116.55     31.92 o
  -6  -7  12      269.62      278.91     28.81 o
  -5  -7  12      101.47      143.30     16.86 o
  -2  -7  12     1038.64     1121.08     37.16 o
  -1  -7  12       50.88       52.87      6.14 o
   0  -7  12     1781.08     1916.78     56.52 o
   1  -7  12      666.51      668.77     27.76 o
   2  -7  12      499.36      454.37     40.02 o
   3  -7  12      538.20      556.77     20.20 o
   4  -7  12      313.37      333.96     55.51 o
   5  -7  12     1005.68      974.66     70.79 o
   6  -7  12      186.63      126.36     28.98 o
  -7  -6  12       83.18       82.68     21.90 o
  -6  -6  12      391.58      382.11     24.89 o
  -5  -6  12      194.86      202.86     17.60 o
  -4  -6  12      899.63      974.22     40.80 o
  -3  -6  12      171.67      155.63      9.66 o
  -2  -6  12      178.98      195.96     11.99 o
  -1  -6  12       49.45       59.94     10.88 o
   0  -6  12      173.35      176.97     13.52 o
   1  -6  12        9.74        0.09      6.85 o
   2  -6  12       81.70       60.82     10.01 o
   3  -6  12      424.75      408.84     19.79 o
   4  -6  12       35.13       63.70     33.92 o
   5  -6  12       27.86       -6.44     34.06 o
   6  -6  12       37.89       38.90     23.64 o
   7  -6  12       40.05      -41.22     41.22 o
   8  -6  12        4.54       -6.06     61.17 o
  -7  -5  12       12.60       16.78     19.26 o
  -6  -5  12      443.04      526.15     33.99 o
  -5  -5  12      110.22      117.56     13.47 o
  -4  -5  12      273.33      292.67     17.15 o
  -3  -5  12      703.28      702.33     26.88 o
  -2  -5  12      184.77      195.82      7.39 o
  -1  -5  12      994.80     1017.53     28.61 o
   0  -5  12      740.62      785.78     24.82 o
   1  -5  12     1360.42     1322.33     33.26 o
   2  -5  12       98.33      120.76     10.52 o
   3  -5  12      884.19      849.39     31.09 o
   4  -5  12      226.70      203.38     20.83 o
   5  -5  12      480.15      453.77     50.24 o
   8  -5  12       24.11       18.93     48.56 o
  -7  -4  12      318.86      334.43     23.12 o
  -6  -4  12      232.52      252.34     12.44 o
  -5  -4  12     1292.93     1334.91     39.60 o
  -4  -4  12     1067.24     1097.61     32.66 o
  -3  -4  12     2553.10     2495.90     81.37 o
  -2  -4  12     1844.68     1920.10     43.62 o
  -1  -4  12     1087.83     1147.56     25.82 o
   0  -4  12       28.69       31.62      6.75 o
   1  -4  12      480.22      543.71     18.30 o
   2  -4  12      428.19      464.22     14.30 o
   3  -4  12      105.69       97.65     16.77 o
   4  -4  12      115.13      107.21     16.30 o
   5  -4  12        9.61       31.66     12.73 o
   6  -4  12       70.10      102.71     65.74 o
   8  -4  12       44.15       44.09     35.30 o
  -8  -3  12      112.93       49.47     29.90 o
  -7  -3  12       86.49      105.33     14.53 o
  -6  -3  12      262.82      266.24     12.92 o
  -5  -3  12       31.81       37.08      6.45 o
  -4  -3  12        7.23        9.49      4.54 o
  -3  -3  12      568.95      548.67     19.33 o
  -2  -3  12      251.13      249.96     12.63 o
  -1  -3  12      486.23      479.36     10.72 o
   0  -3  12      729.78      757.06     15.22 o
   1  -3  12     1080.78     1105.22     21.62 o
   2  -3  12      506.44      534.60     15.10 o
   3  -3  12     1348.41     1332.60     36.13 o
   4  -3  12       77.12       54.68     30.66 o
   5  -3  12      158.60      145.89     22.59 o
   6  -3  12      191.24      221.81     42.84 o
   8  -3  12       16.28      -11.66     38.17 o
  -8  -2  12       62.97       47.91     34.73 o
  -7  -2  12       45.15       36.30     18.22 o
  -6  -2  12      146.06      123.83     10.22 o
  -5  -2  12      546.53      573.18     19.99 o
  -4  -2  12      468.93      450.55     16.83 o
  -3  -2  12     3190.92     3341.33    108.22 o
  -2  -2  12      108.90      105.25      4.70 o
  -1  -2  12     5566.37     5588.23     95.43 o
   0  -2  12     3757.86     3647.18     63.72 o
   1  -2  12    10125.86     9798.60    170.01 o
   2  -2  12      531.92      499.24     14.91 o
   3  -2  12     8756.22     8939.44    221.77 o
   4  -2  12     1114.17     1084.09     39.35 o
   5  -2  12     2386.66     2421.98     74.26 o
   6  -2  12      240.64      278.55     31.15 o
   7  -2  12      161.98      170.30     31.37 o
   8  -2  12      233.47      203.36     40.45 o
  -8  -1  12       29.89       66.86     33.03 o
  -7  -1  12      453.13      429.69     23.67 o
  -6  -1  12      265.57      269.14     12.72 o
  -5  -1  12     3918.08     4028.40    182.53 o
  -4  -1  12      126.52      119.17      9.80 o
  -3  -1  12    11712.01    12238.37    371.11 o
  -2  -1  12      362.95      356.25      8.03 o
  -1  -1  12    22922.75    23744.65    667.84 o
   0  -1  12     2651.78     2798.51     46.43 o
   1  -1  12    14869.39    14817.50    321.60 o
   2  -1  12     1061.24      933.87     22.99 o
   3  -1  12     2921.05     2775.58     66.96 o
   4  -1  12      712.63      714.56     31.52 o
   5  -1  12      910.91      844.77     34.93 o
   6  -1  12      434.42      424.98     54.58 o
   7  -1  12        4.68       25.05     17.09 o
   8  -1  12       90.75       28.95     44.36 o
  -8   0  12        0.30       25.62     33.85 o
  -7   0  12       69.47       56.29     24.24 o
  -6   0  12        1.31        3.23      6.54 o
  -5   0  12      188.97      207.79      9.00 o
  -4   0  12      132.72      114.08      5.49 o
  -3   0  12       80.83       62.73      5.94 o
  -2   0  12     2661.23     2793.65     49.57 o
  -1   0  12     1013.31     1144.73     20.10 o
   0   0  12     2030.11     2176.16     35.94 o
   1   0  12     2031.76     2116.22     40.76 o
   2   0  12     3552.46     3304.93     72.43 o
   3   0  12       12.41       -5.05      8.18 o
   4   0  12       54.71       45.22     21.93 o
   5   0  12      250.92      211.65     22.07 o
   6   0  12       31.61       24.14     11.65 o
   7   0  12        9.20        7.56     15.77 o
   8   0  12       17.16       42.16     44.13 o
  -8   1  12       30.31       28.22     36.66 o
  -7   1  12      453.07      398.84     38.30 o
  -6   1  12      265.96      249.16     28.85 o
  -5   1  12     3933.34     3788.36    169.92 o
  -4   1  12      127.78      119.38      7.50 o
  -3   1  12    11706.86    11468.30    290.59 o
  -2   1  12      357.36      352.85      7.74 o
  -1   1  12    22885.79    24092.83    422.43 o
   0   1  12     2652.79     2832.53     49.36 o
   1   1  12    14886.63    15710.48    325.92 o
   2   1  12     1091.00      962.01     21.25 o
   3   1  12     2914.68     2790.36     66.87 o
   4   1  12      715.32      657.81     23.46 o
   5   1  12      900.64      786.09     39.82 o
   6   1  12      432.96      471.99     35.55 o
   7   1  12        4.61       15.53     21.11 o
   8   1  12       90.87       79.89     42.85 o
  -8   2  12       62.86       50.75     36.80 o
  -7   2  12       44.40       64.76     22.22 o
  -6   2  12      146.81      131.57     13.62 o
  -5   2  12      533.17      522.85     22.40 o
  -4   2  12      471.98      460.96     13.46 o
  -3   2  12     3200.50     3262.08     69.14 o
  -2   2  12      114.07      117.25      6.05 o
  -1   2  12     5544.43     5519.98     93.38 o
   0   2  12     3757.87     3659.23     67.53 o
   1   2  12    10151.29     9800.56    230.67 o
   2   2  12      514.68      474.84     16.87 o
   3   2  12     8751.30     8553.10    191.13 o
   4   2  12     1113.16     1068.61     32.18 o
   5   2  12     2400.61     2392.42     62.44 o
   6   2  12      246.43      309.02     32.39 o
   7   2  12      162.42      180.10     29.85 o
   8   2  12      233.80      207.55     38.91 o
  -8   3  12      113.12      112.87     36.30 o
  -7   3  12       86.05      142.98     25.97 o
  -6   3  12      258.62      241.73     16.43 o
  -5   3  12       29.32       33.60      8.89 o
  -4   3  12        7.03        4.00     10.76 o
  -3   3  12      572.47      530.81     14.87 o
  -2   3  12      258.27      287.09     10.38 o
  -1   3  12      486.43      459.18     11.34 o
   0   3  12      732.26      746.96     17.93 o
   1   3  12     1081.11     1113.45     25.50 o
   2   3  12      482.80      508.65     21.94 o
   3   3  12     1347.53     1286.32     36.08 o
   4   3  12       77.74       83.84     16.40 o
   5   3  12      163.59      179.69     15.71 o
   6   3  12      193.34      236.38     30.07 o
   7   3  12       70.00       19.22     22.99 o
   8   3  12       16.45      -38.59     38.59 o
  -8   4  12       90.93       58.06     45.22 o
  -7   4  12      315.94      307.25     20.77 o
  -6   4  12      233.45      213.15     16.38 o
  -5   4  12     1285.21     1267.07     42.30 o
  -4   4  12     1065.18     1057.72     29.69 o
  -3   4  12     2552.04     2409.93     58.48 o
  -2   4  12     1831.58     1851.70     31.12 o
  -1   4  12     1089.89     1158.71     21.81 o
   0   4  12       29.75       34.80      8.08 o
   1   4  12      485.63      531.69     13.50 o
   2   4  12      432.12      480.03     16.72 o
   3   4  12      103.48      106.20     12.09 o
   4   4  12      115.41      128.51     12.42 o
   5   4  12       11.29       23.95     12.47 o
   6   4  12       70.03      106.55     25.93 o
   7   4  12       65.66       71.94     27.76 o
   8   4  12       43.81       43.23     28.06 o
  -8   5  12      160.74      156.30     28.97 o
  -7   5  12       12.39       21.68     20.10 o
  -6   5  12      442.11      456.82     25.34 o
  -5   5  12      104.70      117.69     12.19 o
  -4   5  12      272.25      299.58     16.57 o
  -3   5  12      715.02      715.93     24.59 o
  -2   5  12      176.29      183.84      5.48 o
  -1   5  12      989.41      994.86     24.41 o
   0   5  12      741.24      789.12     17.78 o
   1   5  12     1364.79     1313.76     29.27 o
   2   5  12       99.86      134.37     11.87 o
   3   5  12      882.16      780.37     25.45 o
   4   5  12      223.01      198.83     13.88 o
   5   5  12      479.75      438.13     21.51 o
   6   5  12      107.76       34.78     22.65 o
   7   5  12       83.65       51.13     30.20 o
   8   5  12       23.73      -37.50     37.50 o
  -8   6  12      119.05      156.38     31.64 o
  -7   6  12       81.65       93.66     29.60 o
  -6   6  12      398.34      398.09     24.47 o
  -5   6  12      195.20      238.05     22.50 o
  -4   6  12      910.19      906.76     36.93 o
  -3   6  12      170.46      155.22     30.86 o
  -2   6  12      181.02      192.33      7.24 o
  -1   6  12       50.00       52.86      5.38 o
   0   6  12      171.29      170.98     12.30 o
   1   6  12        8.58       13.41      5.58 o
   2   6  12       83.57       79.29      8.04 o
   3   6  12      421.44      419.26     17.09 o
   4   6  12       34.30       63.78     11.70 o
   5   6  12       27.44       25.97     15.66 o
   6   6  12       38.74       36.61     17.07 o
   7   6  12       41.28        3.98     21.26 o
  -7   7  12       51.87      100.73     20.98 o
  -5   7  12      102.68      126.69     19.38 o
  -4   7  12      887.46      869.87     35.66 o
  -3   7  12      273.88      251.62     17.06 o
  -2   7  12     1038.88     1073.16     26.19 o
  -1   7  12       51.31       50.82      5.16 o
   0   7  12     1779.93     1794.65     40.27 o
   1   7  12      667.68      665.92     31.69 o
   2   7  12      497.93      494.62     20.15 o
   3   7  12      536.89      544.73     21.85 o
   4   7  12      315.82      334.60     20.27 o
   5   7  12     1006.23      973.65     37.89 o
   6   7  12      187.26      166.94     17.68 o
   7   7  12      254.50      243.29     41.27 o
  -7   8  12       46.12       96.80     41.12 o
  -5   8  12       33.73       52.52     17.82 o
  -4   8  12     1035.62     1087.82     44.09 o
  -3   8  12        3.77        3.73      7.04 o
  -2   8  12      470.05      463.67     12.92 o
  -1   8  12      453.86      471.90     13.05 o
   0   8  12        3.67      -11.51     12.50 o
   1   8  12      945.69      940.10     32.25 o
   2   8  12      261.45      261.99     20.58 o
   3   8  12      402.28      409.21     27.73 o
   4   8  12      135.97      151.99     14.25 o
   5   8  12       30.58       30.79     26.25 o
   6   8  12       27.18       19.56     25.56 o
   7   8  12       13.47       27.86     60.86 o
  -7   9  12       18.31       12.39     35.18 o
  -6   9  12        3.89       20.03     29.81 o
  -5   9  12       22.71       46.79     17.49 o
  -4   9  12       63.61       18.40     16.26 o
  -3   9  12      486.43      477.95     21.46 o
  -2   9  12      254.32      236.84     16.54 o
  -1   9  12      462.54      424.70     12.58 o
   0   9  12      205.10      182.41     12.55 o
   1   9  12       35.67       46.60     18.49 o
   2   9  12      504.56      486.77     21.80 o
   3   9  12      135.98      130.20     15.92 o
   4   9  12      360.30      375.53     22.44 o
   5   9  12      199.53      228.91     30.29 o
   6   9  12      179.11      165.14     34.43 o
   7   9  12       57.06       99.55     55.98 o
  -6  10  12       41.13       56.65     32.99 o
  -5  10  12       39.93       66.32     14.49 o
  -4  10  12      355.41      391.71     30.58 o
  -3  10  12      229.96      208.39     16.07 o
  -2  10  12      698.15      701.93     65.71 o
  -1  10  12       95.98      109.24     11.20 o
   0  10  12      171.54      150.52     16.17 o
   1  10  12       16.30       44.17     23.36 o
   2  10  12      757.21      800.94     30.62 o
   3  10  12       16.83      -19.23     19.23 o
   4  10  12      225.22      177.61     27.53 o
   5  10  12       55.08       76.09     35.01 o
   6  10  12       21.05      -18.71     28.23 o
  -6  11  12       25.42       66.19     20.88 o
  -5  11  12      307.25      273.97     35.20 o
  -4  11  12       71.20      121.38     21.56 o
  -3  11  12      369.60      386.12     28.88 o
  -2  11  12      132.70      154.70     23.28 o
  -1  11  12      365.87      351.48     19.67 o
   0  11  12       59.33       41.29     19.54 o
   1  11  12       81.75       55.72     19.21 o
   2  11  12      304.89      311.71     18.62 o
   3  11  12       34.59       50.08     25.23 o
   4  11  12      301.34      340.74     36.53 o
   5  11  12      172.30      168.29     32.48 o
   6  11  12       67.93       31.87     49.78 o
  -5  12  12       29.48       -1.21     36.53 o
  -4  12  12       40.99        6.37     13.71 o
  -3  12  12        0.61       -6.68     19.86 o
  -2  12  12       81.89       64.00     12.38 o
  -1  12  12       84.67      -43.97    136.65 o
   0  12  12       86.10       61.48    140.37 o
   2  12  12       26.72       22.06     13.03 o
   3  12  12      169.38      147.38     27.39 o
   4  12  12       28.16       -2.84     35.44 o
   5  12  12      151.52      146.38     37.15 o
  -4  13  12       55.06       57.36     40.74 o
  -3  13  12       21.75       53.96     19.02 o
  -2  13  12        1.02       -2.54     13.67 o
  -1  13  12       17.99        1.39     19.83 o
   0  13  12        2.78      -10.20     10.20 o
   1  13  12        0.76        3.08     13.76 o
   2  13  12        0.88       20.05     19.61 o
   3  13  12       59.84      120.69     34.34 o
   4  13  12       34.97       42.35     29.30 o
  -3  14  12      168.25      164.08     25.26 o
  -2  14  12      106.16      109.70     25.93 o
   1  14  12        8.45        2.45     15.58 o
   2  14  12       33.35        3.21     26.88 o
   3  14  12        3.21       33.86     35.33 o
  -2  15  12        3.17      -18.59     30.73 o
   0  15  12       15.00       16.73     32.42 o
   4 -13  13       16.48       34.63     37.53 o
   5 -12  13       24.91       13.23     41.77 o
  -6 -11  13       89.50       52.93     39.04 o
  -5 -11  13       88.91       55.91     28.38 o
  -6 -10  13        0.79      -27.67     27.67 o
  -5 -10  13       41.40       79.69     22.53 o
   0 -10  13        1.17      -13.64     24.60 o
   5 -10  13      294.02      313.95     37.89 o
   6 -10  13        7.01       -2.22     49.46 o
  -7  -9  13        9.78       -9.26     37.28 o
  -6  -9  13      136.21      184.49     26.30 o
  -5  -9  13        3.69        3.20     16.28 o
  -4  -9  13      100.94       85.87     20.83 o
  -2  -9  13      331.63      320.74     22.11 o
  -1  -9  13      347.14      374.79     16.14 o
   0  -9  13      865.75      806.95     44.15 o
   1  -9  13      291.99      290.22     35.97 o
   3  -9  13       94.43      153.90     80.85 o
   7  -9  13       45.45       42.93     49.73 o
  -7  -8  13       34.28       29.41     26.48 o
  -6  -8  13      512.56      542.23     41.36 o
  -5  -8  13       34.55       21.12     24.40 o
  -2  -8  13     5341.40     4979.02    220.31 o
  -1  -8  13       12.76        3.10      8.07 o
   0  -8  13     3543.91     3433.70     93.29 o
   1  -8  13       97.18       93.18     32.99 o
   2  -8  13     1847.09     1675.25    156.07 o
   3  -8  13      578.79      602.70     29.22 o
   6  -8  13       20.19       19.19     24.56 o
   7  -8  13        2.93      -57.82     58.57 o
  -7  -7  13       36.25       37.88     26.43 o
  -6  -7  13      116.28      161.53     33.05 o
  -5  -7  13      238.33      258.30     20.44 o
  -4  -7  13      425.53      434.46     32.34 o
  -3  -7  13      697.04      646.79     35.15 o
  -2  -7  13     2198.45     2059.50     88.90 o
  -1  -7  13      392.79      380.55     21.06 o
   0  -7  13     4218.81     4377.15    111.34 o
   1  -7  13      106.84       94.56     14.03 o
   2  -7  13     3606.57     3634.51    122.17 o
   3  -7  13       52.55       76.23     72.67 o
   4  -7  13     1686.03     1738.26     73.39 o
   5  -7  13      288.38      257.81     32.34 o
   6  -7  13      422.14      438.08     44.61 o
  -7  -6  13      152.62      150.50     24.92 o
  -6  -6  13      582.55      601.08     32.02 o
  -5  -6  13       22.53       30.28     12.55 o
  -4  -6  13     1770.03     1698.43     49.94 o
  -3  -6  13        5.75        5.35      6.19 o
  -2  -6  13     2195.43     2191.27     58.05 o
  -1  -6  13       92.81       87.96      9.48 o
   0  -6  13     3215.15     3282.37    102.46 o
   1  -6  13       80.80       74.20     12.29 o
   2  -6  13      305.74      338.17     17.37 o
   3  -6  13       42.30       45.40     16.30 o
   4  -6  13      165.08      173.31     20.97 o
   5  -6  13       39.71        6.11     20.06 o
   6  -6  13       31.50       35.87     25.95 o
   8  -6  13        4.42      -45.90     50.35 o
  -8  -5  13      173.93      190.66     52.78 o
  -7  -5  13      104.64       99.91     21.38 o
  -6  -5  13      542.06      566.51     30.36 o
  -5  -5  13      690.11      669.92     22.81 o
  -4  -5  13      873.53      847.92     40.51 o
  -3  -5  13      517.13      528.28     21.69 o
  -2  -5  13       41.62       37.01      4.31 o
  -1  -5  13     1287.13     1258.07     30.74 o
   0  -5  13      196.59      178.11      9.97 o
   1  -5  13      897.11      925.09     25.40 o
   2  -5  13      431.47      425.49     16.75 o
   3  -5  13      311.08      303.57     20.84 o
   4  -5  13      160.39      168.93     20.75 o
   5  -5  13      123.75      119.10     21.93 o
   6  -5  13      157.35      186.80     29.87 o
   7  -5  13       10.76       32.92     30.26 o
   8  -5  13       12.81      -19.09     49.70 o
  -8  -4  13       39.64       36.01     36.04 o
  -7  -4  13      483.83      522.52     29.97 o
  -6  -4  13        3.37       -6.85     16.29 o
  -5  -4  13      726.70      722.26     24.37 o
  -4  -4  13       42.04       52.64     16.03 o
  -3  -4  13      300.05      335.08     27.92 o
  -2  -4  13      250.41      261.46     22.75 o
  -1  -4  13      320.73      319.71     10.66 o
   0  -4  13       91.70      106.96      5.92 o
   1  -4  13      322.70      324.84     10.91 o
   2  -4  13      201.68      185.07     11.66 o
   3  -4  13      471.56      483.70     23.45 o
   4  -4  13      254.88      261.87     22.05 o
   5  -4  13       38.91       72.10     32.72 o
   6  -4  13       37.74       64.24     24.67 o
   7  -4  13       51.39      115.93     29.17 o
   8  -4  13        1.02      -19.17     74.01 o
  -8  -3  13       35.93       72.07     28.39 o
  -7  -3  13      367.40      341.42     34.14 o
  -6  -3  13      105.04      110.69      9.05 o
  -5  -3  13      649.99      688.31     23.30 o
  -4  -3  13      107.75      116.75     25.94 o
  -3  -3  13     1457.37     1460.74     46.95 o
  -2  -3  13      824.13      831.86     18.54 o
  -1  -3  13      982.84      904.61     19.39 o
   0  -3  13       12.90       12.30      4.45 o
   1  -3  13       55.70       54.51      5.70 o
   2  -3  13      129.63      119.43      9.87 o
   3  -3  13      381.00      403.08     24.30 o
   4  -3  13      583.26      596.37     29.29 o
   5  -3  13      161.60      153.62     23.27 o
   6  -3  13       30.66       50.78     24.83 o
   7  -3  13       53.16       54.43     27.42 o
  -8  -2  13       30.02       37.21     29.18 o
  -7  -2  13       31.49       47.19     15.99 o
  -6  -2  13      201.64      210.14     12.01 o
  -5  -2  13      372.57      447.30     16.76 o
  -4  -2  13      993.38      929.77     41.58 o
  -3  -2  13      811.30      866.99     30.27 o
  -2  -2  13     1106.29     1109.39     24.62 o
  -1  -2  13     3308.60     3438.46     60.91 o
   0  -2  13     2298.91     2436.81     40.78 o
   1  -2  13     4154.79     4080.16     78.77 o
   2  -2  13      281.48      299.09     17.62 o
   3  -2  13     3071.06     2974.15     82.11 o
   4  -2  13     1404.97     1408.18     48.97 o
   5  -2  13     1793.86     1831.31     59.48 o
   6  -2  13      534.97      551.11     47.35 o
   7  -2  13      504.81      522.67     47.30 o
   8  -2  13      215.34      209.09     38.52 o
  -8  -1  13        1.12      -23.83     23.83 o
  -7  -1  13      168.90      208.40     29.53 o
  -6  -1  13        9.65       13.03     13.02 o
  -5  -1  13      868.35      784.15     53.09 o
  -4  -1  13      299.91      322.82     28.58 o
  -3  -1  13      123.32      104.26     10.56 o
  -2  -1  13      696.61      781.10     18.12 o
  -1  -1  13      872.12      938.55     42.23 o
   0  -1  13     1606.97     1655.50     30.67 o
   1  -1  13      492.85      544.09     22.54 o
   2  -1  13     1812.49     1807.68     40.19 o
   3  -1  13      489.11      505.33     20.28 o
   4  -1  13     1376.56     1335.06     38.05 o
   5  -1  13      253.25      243.74     23.74 o
   6  -1  13       94.31       42.13     50.48 o
   8  -1  13       18.98       36.47     30.99 o
  -8   0  13        3.19       28.14     28.65 o
  -7   0  13       25.29       19.34     45.50 o
  -6   0  13       32.06       34.43     10.82 o
  -5   0  13       10.90       29.06      7.44 o
  -4   0  13      333.38      305.03      9.35 o
  -3   0  13      862.23      937.65     20.95 o
  -2   0  13      268.96      244.22      6.91 o
  -1   0  13       82.29       72.13      3.75 o
   0   0  13       64.32       83.61      5.49 o
   1   0  13      253.68      320.23      9.03 o
   2   0  13      128.75      112.62     20.40 o
   3   0  13     2014.09     2198.53     54.88 o
   4   0  13      102.82       84.13     11.14 o
   5   0  13       61.54       80.48     14.77 o
   6   0  13       14.63        3.79     14.73 o
   7   0  13        0.57      -26.20     26.20 o
   8   0  13        0.39       69.37     35.99 o
  -8   1  13        1.07      -24.64     36.25 o
  -7   1  13      167.64      150.23     26.77 o
  -6   1  13        9.59       22.26      8.18 o
  -5   1  13      862.87      771.16     28.40 o
  -4   1  13      300.38      304.51     10.18 o
  -3   1  13      119.46      111.99     10.71 o
  -2   1  13      689.41      766.54     16.60 o
  -1   1  13      870.85      849.64     31.51 o
   0   1  13     1609.14     1663.82     28.23 o
   1   1  13      499.28      559.69     23.26 o
   2   1  13     1823.16     1802.54     49.52 o
   3   1  13      483.43      499.98     20.40 o
   4   1  13     1361.85     1345.26     69.27 o
   5   1  13      260.72      271.56     32.27 o
   6   1  13       92.38       44.26     27.65 o
   8   1  13       18.59        8.11     29.92 o
  -8   2  13       29.54       32.06     26.72 o
  -7   2  13       31.92       67.98     22.28 o
  -6   2  13      205.27      203.85     14.50 o
  -5   2  13      379.60      417.47     14.63 o
  -4   2  13     1001.01      962.36     25.82 o
  -3   2  13      806.73      818.88     22.65 o
  -2   2  13     1100.50     1130.21     22.34 o
  -1   2  13     3311.83     3458.13     59.96 o
   0   2  13     2296.22     2510.51     46.60 o
   1   2  13     4150.18     4110.88     78.99 o
   2   2  13      278.10      282.89     13.30 o
   3   2  13     3067.58     2788.71     69.20 o
   4   2  13     1419.69     1508.91     42.73 o
   5   2  13     1797.15     1678.44     48.68 o
   6   2  13      540.75      589.20     39.59 o
   7   2  13      505.91      486.50     45.54 o
  -8   3  13       36.44       58.04     30.52 o
  -7   3  13      366.36      331.66     34.65 o
  -6   3  13      105.75      115.16     15.11 o
  -5   3  13      638.23      680.43     21.47 o
  -4   3  13      106.42      101.29      8.21 o
  -3   3  13     1465.14     1438.67     32.88 o
  -2   3  13      824.76      807.60     14.79 o
  -1   3  13      982.32      910.17     17.87 o
   0   3  13       13.16       12.11      5.36 o
   1   3  13       55.49       53.13      9.61 o
   2   3  13      132.57      120.90     15.34 o
   3   3  13      382.65      399.95     16.66 o
   4   3  13      581.96      618.80     23.43 o
   5   3  13      157.21      201.07     25.62 o
   6   3  13       29.70       34.01     15.07 o
   7   3  13       53.37       34.10     23.81 o
   8   3  13        1.13      -41.66     41.66 o
  -8   4  13       40.59       37.56     26.61 o
  -7   4  13      484.10      573.11     43.74 o
  -6   4  13        4.01        2.44      9.69 o
  -5   4  13      718.44      728.25     31.87 o
  -4   4  13       41.66       69.50      8.19 o
  -3   4  13      303.89      323.45     15.88 o
  -2   4  13      256.82      250.95      7.93 o
  -1   4  13      324.80      325.52      8.97 o
   0   4  13       89.60      100.88      6.23 o
   1   4  13      324.03      331.64     10.13 o
   2   4  13      197.17      181.95     20.56 o
   3   4  13      475.59      482.41     18.56 o
   4   4  13      257.29      248.27     15.94 o
   5   4  13       39.34       34.91     17.94 o
   6   4  13       38.14       25.06     26.64 o
   7   4  13       52.67       43.23     33.91 o
   8   4  13        1.01       10.56     50.64 o
  -8   5  13      170.03      222.25     33.84 o
  -7   5  13      104.38       84.28     19.66 o
  -6   5  13      547.43      555.22     27.78 o
  -5   5  13      692.94      663.93     40.17 o
  -4   5  13      875.04      814.68     24.86 o
  -3   5  13      513.32      546.17     36.14 o
  -2   5  13       37.69       40.65      3.21 o
  -1   5  13     1285.31     1217.14     25.24 o
   0   5  13      196.57      195.60     10.01 o
   1   5  13      904.79      898.23     25.92 o
   2   5  13      431.17      420.72     15.97 o
   3   5  13      314.09      320.59     15.47 o
   4   5  13      167.26      150.01     13.59 o
   5   5  13      124.68      146.22     32.65 o
   6   5  13      161.71      133.43     26.06 o
   7   5  13       11.48       20.26     48.26 o
   8   5  13       13.12      -52.58     52.58 o
  -8   6  13      120.77      131.93     28.84 o
  -7   6  13      152.68      165.68     19.03 o
  -6   6  13      576.88      575.09     29.54 o
  -5   6  13       21.89       26.76     24.51 o
  -4   6  13     1751.10     1743.47     61.86 o
  -3   6  13        5.93       13.53      8.31 o
  -2   6  13     2194.56     2142.64     38.80 o
  -1   6  13       94.62       90.49      7.93 o
   0   6  13     3218.58     3232.13     61.36 o
   1   6  13       78.95       84.36     17.98 o
   2   6  13      312.49      344.98     15.05 o
   3   6  13       42.06       76.82     37.16 o
   4   6  13      167.86      161.96     22.63 o
   5   6  13       39.28       20.91     12.29 o
   6   6  13       31.02       77.92     16.22 o
   8   6  13        4.41       34.59     52.07 o
  -7   7  13       36.93       28.67     27.16 o
  -6   7  13      116.21      125.49     33.78 o
  -5   7  13      237.33      271.13     18.49 o
  -4   7  13      426.15      415.20     30.30 o
  -3   7  13      697.92      703.13     30.71 o
  -2   7  13     2197.39     2171.94     39.42 o
  -1   7  13      391.72      359.73     10.23 o
   0   7  13     4216.69     4116.08     85.22 o
   1   7  13      107.74       81.73      9.86 o
   2   7  13     3608.83     3566.15    100.44 o
   3   7  13       53.00       32.40     51.05 o
   4   7  13     1679.77     1810.79     49.92 o
   5   7  13      289.94      271.44     19.64 o
   6   7  13      422.71      497.04     27.60 o
   7   7  13      161.03      105.70     32.73 o
  -7   8  13       34.82        8.06     49.87 o
  -6   8  13      510.47      532.83     40.32 o
  -5   8  13       33.68       -1.64     16.34 o
  -4   8  13     2019.33     2063.72     73.96 o
  -3   8  13       25.47       21.44     14.85 o
  -2   8  13     5342.99     5138.62     93.95 o
  -1   8  13       11.52       24.55      8.88 o
   0   8  13     3546.85     3353.34     78.51 o
   1   8  13       95.36       93.65     17.81 o
   2   8  13     1846.69     1772.10     46.68 o
   3   8  13      577.11      566.96     23.56 o
   4   8  13      323.71      322.34     28.09 o
   5   8  13      154.34      166.04     39.14 o
   6   8  13       20.48       -4.37     36.59 o
   7   8  13        2.28       -1.02     57.30 o
  -7   9  13       10.14      -16.38     34.88 o
  -6   9  13      137.30      136.79     24.65 o
  -5   9  13        3.39        8.00     16.67 o
  -4   9  13      101.58      129.08     14.64 o
  -3   9  13       62.40       36.11     13.41 o
  -2   9  13      332.60      328.41     20.82 o
  -1   9  13      344.54      368.31     14.02 o
   0   9  13      865.58      861.30     26.78 o
   1   9  13      295.49      277.28     15.21 o
   2   9  13     2027.53     1962.69     51.89 o
   3   9  13       94.09      121.28     21.19 o
   4   9  13      816.87      760.06     34.06 o
   5   9  13      158.28      147.33     28.40 o
   6   9  13      410.63      381.36     43.78 o
   7   9  13       44.84       31.62     55.86 o
  -6  10  13        0.59       -6.69     20.64 o
  -5  10  13       41.57       28.61     13.57 o
  -4  10  13       55.65      137.19     21.09 o
  -3  10  13       99.48      117.79     17.92 o
  -2  10  13       92.02       90.88     11.75 o
  -1  10  13       55.67       62.65     10.15 o
   0  10  13        2.07        7.62      7.72 o
   1  10  13      130.52      151.41     12.04 o
   2  10  13      131.65      138.97     12.64 o
   3  10  13      632.59      620.64     28.28 o
   4  10  13       49.57       46.96     24.20 o
   5  10  13      294.25      262.28     36.60 o
   6  10  13        7.22       21.39     38.41 o
  -6  11  13       89.44       30.62     30.91 o
  -5  11  13       90.24      105.09     25.22 o
  -4  11  13      169.58      162.31     18.74 o
  -3  11  13      223.84      224.21     17.17 o
  -2  11  13      702.97      764.12     33.25 o
  -1  11  13      460.34      464.04     31.91 o
   0  11  13     2050.28     1983.15     78.37 o
   1  11  13      531.36      639.13     42.93 o
   2  11  13     1294.88     1267.40     48.19 o
   3  11  13       75.34       63.75     15.13 o
   4  11  13      640.17      594.25     48.42 o
   5  11  13       25.10      -12.57     43.36 o
   6  11  13      136.43      101.86     64.32 o
  -5  12  13       15.21       49.98     32.97 o
  -4  12  13       59.59       86.65     15.63 o
  -3  12  13       74.44       75.49     13.57 o
  -1  12  13      152.54      210.90     25.70 o
   0  12  13       42.05       53.32     24.34 o
   1  12  13      215.95      262.31     17.07 o
   2  12  13       99.52      114.24     13.09 o
   3  12  13      125.99      154.57     27.17 o
   4  12  13      111.26       59.63     33.63 o
   5  12  13       23.51      -30.22     44.17 o
  -4  13  13       72.80       98.21     29.42 o
  -3  13  13      939.14      977.57     42.42 o
  -2  13  13      215.68      257.68     22.02 o
   4  13  13       17.11       -1.15     35.27 o
  -3  14  13      320.32      264.64     27.55 o
   3  14  13       99.96      100.09     44.21 o
  -1 -12  14       25.80        6.98     24.27 o
   0 -12  14       84.60       65.35    136.48 o
   3 -12  14       20.97        2.08     28.70 o
  -6 -11  14       66.04       16.78     36.46 o
   0 -11  14      516.80      609.96     93.10 o
   1 -11  14       50.13       60.58    108.13 o
   3 -11  14       44.15       20.27     22.72 o
  -6 -10  14       16.03       15.49     35.42 o
   3 -10  14        8.83       30.33     19.65 o
  -7  -9  14        4.79      -37.87     67.86 o
  -6  -9  14       12.70      -37.36     37.36 o
  -5  -9  14       40.50       73.27     30.33 o
  -2  -9  14       57.01       39.79      9.29 o
  -1  -9  14       13.50       -6.62      7.89 o
   0  -9  14      897.88      876.10     44.30 o
   1  -9  14       61.50       84.41     17.91 o
   2  -9  14      351.43      311.74     19.06 o
   3  -9  14      136.05      102.05     61.46 o
  -7  -8  14       96.63       91.80     27.71 o
  -5  -8  14       78.67      119.21     21.61 o
  -2  -8  14     2455.52     2334.35     77.26 o
  -1  -8  14     1366.33     1359.82     38.40 o
   0  -8  14     2449.90     2332.44     67.81 o
   1  -8  14     1335.37     1254.30     62.44 o
   2  -8  14      706.53      717.66     43.21 o
   3  -8  14     1053.87      979.26     79.96 o
   5  -8  14      298.52      262.66     32.50 o
   6  -8  14        9.38       -6.39     28.09 o
  -7  -7  14       63.38       25.94     25.63 o
  -6  -7  14       63.62      100.59     21.19 o
  -5  -7  14       45.81       66.69     25.08 o
  -4  -7  14      346.11      329.64     35.94 o
  -3  -7  14      178.18      147.64     13.94 o
  -2  -7  14     3088.53     3144.55    100.36 o
  -1  -7  14       96.45       83.17     15.27 o
   0  -7  14     4896.68     4980.91    137.60 o
   1  -7  14      272.17      276.16     16.07 o
   2  -7  14     6884.12     6807.36    210.40 o
   3  -7  14      251.93      268.44     26.00 o
   4  -7  14     2409.53     2306.76    129.11 o
   5  -7  14      413.06      426.44     41.32 o
   6  -7  14      474.40      481.22     45.31 o
   7  -7  14      239.74      259.33     40.16 o
  -7  -6  14       51.19       52.38     21.45 o
  -6  -6  14     1036.78     1006.07     61.09 o
  -5  -6  14       66.42       40.74     22.67 o
  -4  -6  14     1509.96     1493.69     54.65 o
  -3  -6  14      616.79      636.52     31.99 o
  -2  -6  14     3521.10     3479.44    106.61 o
  -1  -6  14     1025.16     1063.02     30.85 o
   0  -6  14     3106.25     3122.93     83.77 o
   1  -6  14     1155.05     1139.09    113.77 o
   2  -6  14      159.09      167.38     13.96 o
   3  -6  14      843.39      805.31     35.72 o
   4  -6  14       70.11       63.26     47.21 o
   5  -6  14      369.18      376.42     37.90 o
   6  -6  14       69.10       88.31     28.36 o
   7  -6  14       51.55       12.69     29.48 o
  -8  -5  14      186.20      210.04     44.58 o
  -7  -5  14      237.22      228.52     37.68 o
  -6  -5  14      226.61      264.26     50.82 o
  -5  -5  14        7.02        8.14      8.02 o
  -4  -5  14      300.74      303.11     32.91 o
  -3  -5  14      400.36      364.69     25.85 o
  -2  -5  14      331.85      324.29     35.80 o
  -1  -5  14      358.28      398.99     12.66 o
   0  -5  14        9.91       20.11      7.13 o
   1  -5  14      244.90      260.02     17.49 o
   2  -5  14       13.42       17.55     17.47 o
   3  -5  14      135.54      147.44     36.57 o
   4  -5  14        8.93        5.77     20.16 o
   5  -5  14       76.07       60.42     20.85 o
   6  -5  14       47.01       -9.00     23.40 o
   7  -5  14        1.48      -30.85     30.85 o
   8  -5  14       13.41      -20.65     69.33 o
  -8  -4  14      134.45      137.20     46.83 o
  -7  -4  14      300.27      322.40     37.50 o
  -6  -4  14      609.05      606.84     30.96 o
  -5  -4  14      899.67      866.80     28.35 o
  -4  -4  14     2740.87     2630.75    134.50 o
  -3  -4  14      785.42      778.50     29.66 o
  -2  -4  14     4607.00     4425.42    110.70 o
  -1  -4  14     1489.00     1471.69     36.20 o
   0  -4  14     2531.82     2482.69     58.35 o
   1  -4  14      886.33      935.55     22.82 o
   2  -4  14     1920.01     1853.04     47.44 o
   3  -4  14       95.29      101.45     11.50 o
   4  -4  14      413.98      491.29     39.71 o
   5  -4  14       74.00       61.53     20.20 o
   6  -4  14       79.34       90.37     26.11 o
   7  -4  14       28.86       33.83     26.54 o
   8  -4  14        0.17       24.56     44.76 o
  -8  -3  14       43.09       53.42     46.89 o
  -7  -3  14       76.13       82.83     20.72 o
  -6  -3  14      176.57      157.52     10.34 o
  -5  -3  14      880.47      954.65     36.56 o
  -4  -3  14       14.10       33.19     17.73 o
  -3  -3  14      700.23      655.35     25.05 o
  -2  -3  14       98.47       92.31      5.25 o
  -1  -3  14       48.41       40.67     12.47 o
   0  -3  14      356.93      327.54     12.05 o
   1  -3  14      163.75      173.32      9.86 o
   2  -3  14      526.49      534.37     20.45 o
   3  -3  14      608.29      583.52     20.96 o
   4  -3  14      164.63      190.75     15.80 o
   5  -3  14      385.93      410.86     46.42 o
   6  -3  14       26.89       41.05     21.61 o
   8  -3  14        0.77       33.91     59.00 o
  -8  -2  14       24.82       94.43     36.09 o
  -7  -2  14        2.62        6.45     28.07 o
  -6  -2  14      241.77      233.11     12.35 o
  -5  -2  14      329.25      371.50     23.99 o
  -4  -2  14      242.05      265.09     37.68 o
  -3  -2  14     1950.17     1949.98     53.31 o
  -2  -2  14      916.77      927.77     21.37 o
  -1  -2  14     5082.34     5098.03    107.35 o
   0  -2  14      262.35      273.19      8.72 o
   1  -2  14     9305.02     9368.40    191.92 o
   2  -2  14      232.92      236.14     17.64 o
   3  -2  14     6272.61     6210.39    137.71 o
   4  -2  14       94.12       96.02     19.66 o
   5  -2  14     2384.22     2428.44     74.70 o
   6  -2  14      168.58      138.74     28.53 o
   7  -2  14      594.52      507.73     49.98 o
   8  -2  14      139.96      146.94     36.56 o
  -8  -1  14       18.56      -25.21     25.21 o
  -7  -1  14       35.54       75.23     22.40 o
  -6  -1  14       54.94       32.35     20.68 o
  -5  -1  14      193.74      187.95     14.21 o
  -4  -1  14       54.34       46.08      8.68 o
  -3  -1  14      896.03      899.95     19.05 o
  -2  -1  14      918.18      963.76     21.77 o
  -1  -1  14     3550.16     3580.81     63.91 o
   0  -1  14       10.45       35.16      4.31 o
   1  -1  14     2537.97     2613.43     50.14 o
   2  -1  14      444.70      445.73     18.51 o
   3  -1  14       44.21       48.92     10.17 o
   4  -1  14      153.22      138.81     14.02 o
   5  -1  14      111.61      120.31     26.60 o
   6  -1  14      311.38      353.29     36.69 o
   7  -1  14        3.72       -9.50     22.72 o
   8  -1  14       37.47       54.06     40.22 o
  -8   0  14        7.74       -4.28     22.42 o
  -7   0  14      206.56      171.22     32.21 o
  -6   0  14        8.52        6.40     10.65 o
  -5   0  14       29.36       55.92      6.67 o
  -4   0  14      647.13      618.23     13.98 o
  -3   0  14       32.93       24.60      4.29 o
  -2   0  14     1445.02     1406.87     25.91 o
  -1   0  14      454.24      442.63     10.25 o
   0   0  14     3394.89     3573.79     57.96 o
   1   0  14      816.29      820.12     18.99 o
   2   0  14        8.77       31.61      7.76 o
   3   0  14      363.89      360.22     16.79 o
   4   0  14       31.70       60.54     13.63 o
   5   0  14      721.14      741.49     25.96 o
   6   0  14        2.80        4.42     21.71 o
   7   0  14       29.22        8.81     29.52 o
   8   0  14        2.21       19.44     46.12 o
  -8   1  14       18.97       21.10     25.29 o
  -5   1  14      195.78      213.99     16.77 o
  -4   1  14       55.82       64.01      8.15 o
  -3   1  14      908.57      950.78     20.07 o
  -2   1  14      913.57      946.45     18.75 o
  -1   1  14     3567.79     3710.48     59.09 o
   0   1  14       10.52       27.87     10.78 o
   1   1  14     2513.59     2549.19     49.39 o
   2   1  14      447.66      450.46     16.53 o
   3   1  14       39.16       47.63     18.29 o
   4   1  14      155.58      142.42     19.97 o
   5   1  14      114.30       93.74     22.51 o
   6   1  14      313.90      297.52     35.69 o
   7   1  14        3.21      -17.49     17.49 o
   8   1  14       37.41      107.56     39.21 o
  -8   2  14       25.42       35.67     38.77 o
  -7   2  14        2.54        3.21     20.96 o
  -6   2  14      241.32      261.96     15.24 o
  -5   2  14      336.37      390.38     15.39 o
  -4   2  14      237.95      252.29     11.24 o
  -3   2  14     1945.71     1811.14     37.61 o
  -2   2  14      921.32      924.07     18.06 o
  -1   2  14     5095.61     5070.69     86.08 o
   0   2  14      262.91      267.04      8.48 o
   1   2  14     9287.65     9552.98    183.18 o
   2   2  14      232.15      237.06     11.72 o
   3   2  14     6274.32     5957.24    159.98 o
   4   2  14       90.87      111.02     20.76 o
   5   2  14     2369.43     2314.45     62.29 o
   6   2  14      166.63      154.01     28.09 o
   7   2  14      594.07      482.94     46.42 o
   8   2  14      138.55      227.57     45.29 o
  -8   3  14       43.86       28.80     31.31 o
  -7   3  14       76.39      114.35     38.17 o
  -6   3  14      176.28      137.46     13.12 o
  -5   3  14      876.96      913.33     27.98 o
  -4   3  14       14.44       25.78      7.96 o
  -3   3  14      701.69      650.19     19.07 o
  -2   3  14      100.35       92.73      3.89 o
  -1   3  14       54.43       32.07      5.97 o
   0   3  14      355.40      327.47      9.43 o
   1   3  14      150.98      148.60      8.78 o
   2   3  14      515.85      507.65     18.15 o
   3   3  14      605.96      562.77     47.38 o
   4   3  14      169.06      178.82     23.44 o
   5   3  14      377.24      427.46     22.43 o
   6   3  14       27.41       34.88     25.07 o
   7   3  14       56.65      102.25     29.09 o
   8   3  14        0.81      -12.75     22.23 o
  -8   4  14      134.52      154.71     39.43 o
  -7   4  14      304.85      303.98     32.97 o
  -6   4  14      607.64      621.45     23.70 o
  -5   4  14      911.21      866.74     29.47 o
  -4   4  14     2726.96     2600.32     63.21 o
  -3   4  14      780.27      763.34     22.35 o
  -2   4  14     4648.97     4315.62     79.81 o
  -1   4  14     1483.52     1487.38     33.10 o
   0   4  14     2527.15     2450.78     47.15 o
   1   4  14      888.30      890.97     33.62 o
   2   4  14     1904.33     1898.37     72.88 o
   3   4  14       95.00       95.39     15.60 o
   4   4  14      416.42      442.17     29.33 o
   5   4  14       73.41       77.20     13.37 o
   6   4  14       78.28      108.42     16.21 o
   7   4  14       27.56      -24.92     24.92 o
   8   4  14        0.15      -33.83     33.83 o
  -8   5  14      187.20      179.60     37.97 o
  -7   5  14      238.42      256.28     30.21 o
  -6   5  14      225.17      252.28     15.08 o
  -5   5  14        7.34       14.10      8.42 o
  -4   5  14      302.37      318.39     18.08 o
  -3   5  14      396.13      384.14     16.61 o
  -2   5  14      327.82      312.58      8.31 o
  -1   5  14      358.56      377.60     10.44 o
   0   5  14       12.02        1.73      8.02 o
   1   5  14      246.24      259.28     12.41 o
   2   5  14       13.49        3.12      7.87 o
   3   5  14      137.86      149.38     17.31 o
   4   5  14        8.81       14.83     20.23 o
   5   5  14       74.77      100.00     14.70 o
   6   5  14       46.14       24.78     25.53 o
   7   5  14        1.30       10.04     18.15 o
   8   5  14       13.13      -25.58     62.53 o
  -8   6  14      166.96      214.21     41.41 o
  -7   6  14       50.07       79.15     36.24 o
  -6   6  14     1035.08     1032.57     35.16 o
  -5   6  14       65.37       43.90     20.36 o
  -4   6  14     1510.31     1597.71     56.75 o
  -3   6  14      616.38      594.55     22.94 o
  -2   6  14     3511.66     3425.43     60.15 o
  -1   6  14     1027.39     1047.12     22.61 o
   0   6  14     3103.76     3077.33     59.11 o
   1   6  14     1148.78     1193.94     32.64 o
   2   6  14      159.43      174.84     13.64 o
   3   6  14      850.54      780.48     26.58 o
   4   6  14       72.75       23.47     23.34 o
   5   6  14      368.81      379.22     23.06 o
   6   6  14       69.14       57.78     20.33 o
   7   6  14       52.86       58.76     35.68 o
  -6   7  14       64.23      103.43     21.51 o
  -5   7  14       45.99       32.03     11.69 o
  -4   7  14      341.69      429.04     21.66 o
  -3   7  14      179.68      172.59     15.60 o
  -2   7  14     3083.86     3062.78     61.96 o
  -1   7  14       97.11       83.40      6.98 o
   0   7  14     4895.53     5066.38    101.13 o
   1   7  14      271.86      273.91     14.08 o
   2   7  14     6898.24     6738.25    152.00 o
   3   7  14      253.23      260.63     16.03 o
   4   7  14     2413.93     2332.48     80.26 o
   5   7  14      410.96      399.76     28.52 o
   6   7  14      474.98      479.72     30.32 o
   7   7  14      240.46      222.24     49.74 o
  -7   8  14       96.05      112.22     39.46 o
  -6   8  14      257.51      256.89     20.71 o
  -5   8  14       78.85       73.16     14.77 o
  -4   8  14     1004.03     1022.41     41.49 o
  -3   8  14      509.52      479.84     19.85 o
  -2   8  14     2461.44     2344.88     43.38 o
  -1   8  14     1366.66     1295.68     35.40 o
   0   8  14     2448.89     2384.90     51.12 o
   1   8  14     1332.35     1257.36     51.83 o
   2   8  14      702.03      717.51     27.05 o
   3   8  14     1049.59     1054.52     47.24 o
   4   8  14       74.13       56.83     13.82 o
   5   8  14      299.61      281.45     20.92 o
   6   8  14        9.60       75.43     37.06 o
   7   8  14       40.13        2.54     69.44 o
  -7   9  14        4.70       14.70     29.04 o
  -6   9  14       12.63      -18.68     19.19 o
  -5   9  14       41.16      103.41     15.12 o
  -4   9  14        3.95        2.34     21.00 o
  -3   9  14        1.52       11.60     11.04 o
  -2   9  14       54.00       33.36     15.99 o
  -1   9  14       13.12      -10.16     10.16 o
   0   9  14      897.92      818.73     27.41 o
   1   9  14       62.66       52.90     36.37 o
   2   9  14      360.14      331.30     23.32 o
   3   9  14      136.61      127.12     16.62 o
   4   9  14      405.71      422.41     24.16 o
   5   9  14       66.72       55.01     24.59 o
   6   9  14      210.14      191.63     63.61 o
  -6  10  14       15.54        5.06     22.77 o
  -5  10  14      114.37      163.34     17.88 o
  -4  10  14       50.45       77.16     13.31 o
  -3  10  14       75.28       89.13     18.33 o
  -2  10  14       64.97       71.45     11.48 o
  -1  10  14       98.89      103.68     26.40 o
   0  10  14      143.66      124.27     11.81 o
   1  10  14      118.78      117.12     14.06 o
   2  10  14      146.49      142.42     17.78 o
   3  10  14        8.34      -11.56     11.56 o
   4  10  14       67.60       54.58     16.32 o
   5  10  14       31.83       21.58     32.75 o
   6  10  14       88.16      169.60     53.07 o
  -6  11  14       66.02       80.02     27.27 o
  -5  11  14        2.75      -23.43     24.72 o
  -4  11  14      196.06      186.16     17.67 o
  -3  11  14      108.63      110.92     17.96 o
  -2  11  14      489.83      509.25     25.34 o
  -1  11  14       34.88       11.37     16.79 o
   0  11  14      516.71      528.65     37.37 o
   1  11  14       49.29       91.68     12.60 o
   2  11  14      456.99      494.52     37.02 o
   3  11  14       43.62       16.35     14.37 o
   4  11  14      171.30      194.57     33.91 o
   5  11  14      184.91      248.93     46.44 o
  -5  12  14       25.14       -1.30     23.85 o
  -4  12  14      158.95      151.97     18.11 o
  -3  12  14      114.96      130.43     25.68 o
  -2  12  14      113.32      150.43     15.21 o
  -1  12  14       26.17       26.85     17.20 o
   0  12  14       83.50       62.28     24.47 o
   2  12  14       77.37      102.01     24.58 o
   3  12  14       21.98       16.81     31.51 o
   4  12  14      134.18      192.46     33.36 o
   5  12  14       58.23       85.57     63.87 o
  -4  13  14       72.79       43.24     24.97 o
  -3  13  14       90.98      117.38     41.39 o
  -2  13  14       16.80        4.14     17.42 o
   1  13  14       49.59       69.97     16.97 o
   2  13  14       41.43       36.62     49.14 o
   4  13  14       49.94       21.86     41.63 o
  -3  14  14      216.49      235.44     28.00 o
  -2  14  14       31.12       35.72     30.49 o
   2  14  14      183.73      145.90     30.86 o
   3  14  14       26.21       -7.14     43.20 o
   0  15  14        1.93        5.30     32.46 o
   0 -14  15        4.83      -13.98     34.90 o
   2 -14  15       24.66       21.40     47.01 o
  -5 -11  15        0.83       37.13     38.41 o
  -1 -11  15        4.59       14.42     12.18 o
   0 -11  15       90.35       95.25    132.74 o
   1 -11  15        0.12      -45.44     50.73 o
   3 -11  15        0.20      -24.72     26.61 o
   5 -11  15        5.59       10.93     45.10 o
  -6 -10  15       42.97      -39.67     39.67 o
  -5 -10  15       14.26       25.41     69.77 o
  -1 -10  15      155.11       88.00     80.56 o
   0 -10  15      128.59      103.94     17.76 o
   1 -10  15       93.95       80.56     43.50 o
   3 -10  15       23.89       14.90     20.97 o
   4 -10  15        9.99      -12.21     27.55 o
   5 -10  15        5.15        8.37     26.42 o
  -6  -9  15        4.60        7.27     34.63 o
  -5  -9  15       12.57      -16.80     32.62 o
  -2  -9  15       41.81        8.97     11.60 o
  -1  -9  15       82.26       75.96     16.28 o
   0  -9  15       33.69       23.98     11.55 o
   1  -9  15       52.33       79.04     37.44 o
   2  -9  15        0.43      104.93     93.52 o
   3  -9  15       26.27       32.23     19.80 o
   4  -9  15      298.27      354.96     35.30 o
   5  -9  15       16.19        2.46     29.23 o
  -7  -8  15      107.71      155.18     27.03 o
  -6  -8  15       98.52       94.39     22.91 o
  -5  -8  15      100.14      104.70     28.94 o
  -2  -8  15       27.30       -6.91     40.89 o
  -1  -8  15       92.34       83.76      8.86 o
   0  -8  15       99.80       82.12     21.54 o
   1  -8  15      342.49      310.89     23.96 o
   3  -8  15      294.01      177.16     90.23 o
   5  -8  15      111.02      122.28     26.71 o
   6  -8  15       50.17       51.95     33.48 o
  -7  -7  15       45.55       44.11     34.78 o
  -5  -7  15      222.57      266.37     34.97 o
  -3  -7  15      617.40      514.78     22.75 o
  -2  -7  15       74.89       71.29      8.11 o
  -1  -7  15     1263.86     1177.83     34.90 o
   0  -7  15        9.50        0.24     12.73 o
   1  -7  15      119.35      155.12     15.92 o
   2  -7  15      596.28      573.82     39.60 o
   3  -7  15      113.35      114.08     24.44 o
   4  -7  15      738.88      751.46     55.11 o
   5  -7  15      321.26      371.88     38.45 o
   7  -7  15      102.74       62.92     39.53 o
  -7  -6  15       62.75       90.78     22.50 o
  -6  -6  15      286.25      265.06     27.07 o
  -5  -6  15       94.62       81.44     24.20 o
  -4  -6  15      278.94      288.43     20.44 o
  -3  -6  15      112.03      111.38     14.37 o
  -2  -6  15     1042.75      988.35     30.36 o
  -1  -6  15     1753.39     1771.50     42.69 o
   0  -6  15     1604.93     1622.50     40.89 o
   1  -6  15     1786.67     1856.43     46.65 o
   2  -6  15      501.94      537.37     18.21 o
   3  -6  15      247.60      252.08     33.23 o
   4  -6  15      105.33      166.76     22.85 o
   5  -6  15      220.80      284.77     32.61 o
   6  -6  15      143.08      125.46     29.34 o
   7  -6  15       53.05       13.32     40.02 o
  -8  -5  15       90.71       98.59     36.55 o
  -7  -5  15      124.05      137.70     31.70 o
  -6  -5  15      581.48      608.70     31.95 o
  -5  -5  15      270.18      247.02     37.33 o
  -4  -5  15     1400.71     1388.01     80.27 o
  -3  -5  15      564.59      556.65     23.43 o
  -2  -5  15     4596.32     4594.43    228.79 o
  -1  -5  15     1922.70     1920.11     45.40 o
   0  -5  15     2416.46     2451.29     57.71 o
   1  -5  15     1082.36     1071.05     28.99 o
   2  -5  15     2752.13     2841.21     79.35 o
   3  -5  15      725.23      738.66     49.90 o
   4  -5  15      142.36      156.68     34.26 o
   6  -5  15       54.95        6.59     28.64 o
   7  -5  15       45.11       10.80     45.73 o
  -7  -4  15      215.95      255.85     35.21 o
  -6  -4  15      618.75      604.55     48.09 o
  -5  -4  15      845.21      810.02     32.52 o
  -4  -4  15      731.33      715.32     28.80 o
  -3  -4  15       76.28       88.26      8.61 o
  -2  -4  15      246.97      266.03     11.61 o
  -1  -4  15     1058.05     1040.59     27.26 o
   0  -4  15       55.83       20.28     12.02 o
   1  -4  15      247.37      258.64     11.82 o
   2  -4  15       17.70       12.09     20.63 o
   3  -4  15     1052.89     1106.57     33.70 o
   4  -4  15      140.49      129.12     15.58 o
   5  -4  15      451.77      441.57     33.91 o
   6  -4  15       52.31       20.83     18.28 o
   7  -4  15       70.90       -6.72     31.26 o
   8  -4  15        6.47      -64.82     64.82 o
  -8  -3  15       48.53       85.14     52.82 o
  -7  -3  15      405.16      426.58     41.76 o
  -6  -3  15       56.27       60.66     22.75 o
  -5  -3  15     1982.39     2017.85     68.71 o
  -4  -3  15      576.93      583.15     24.34 o
  -3  -3  15     5432.95     5343.25    149.41 o
  -2  -3  15      250.37      252.92      8.76 o
  -1  -3  15     6931.46     6805.30    172.61 o
   0  -3  15     1514.81     1469.85     33.82 o
   1  -3  15     3745.58     3805.36     78.74 o
   2  -3  15      425.94      395.08     16.77 o
   3  -3  15      334.82      356.89     26.72 o
   4  -3  15     1360.92     1301.42     58.94 o
   5  -3  15       60.68       77.97     22.27 o
   6  -3  15       73.24       70.97     25.59 o
   7  -3  15      160.61      214.02     34.58 o
   8  -3  15        3.58       77.59     33.69 o
  -8  -2  15        1.72       34.57     38.22 o
  -7  -2  15       54.21       44.85     17.02 o
  -6  -2  15       48.07       35.82     12.64 o
  -5  -2  15      363.07      373.43     19.22 o
  -4  -2  15      695.18      682.68     27.15 o
  -3  -2  15      724.47      754.96     24.04 o
  -2  -2  15      314.86      333.78     12.32 o
  -1  -2  15     2825.41     2679.03     66.68 o
   0  -2  15        4.05        3.33      5.09 o
   1  -2  15     5056.00     4825.85     99.54 o
   2  -2  15      456.60      463.36     18.68 o
   3  -2  15     3167.97     3172.31     90.87 o
   4  -2  15      529.51      505.91     25.08 o
   5  -2  15     1628.89     1620.38     70.80 o
   6  -2  15      172.49      175.87     20.27 o
   7  -2  15      228.48      272.65     38.42 o
   8  -2  15      137.18      139.22     61.90 o
  -8  -1  15      172.75      179.15     24.59 o
  -7  -1  15       73.51       74.99     26.48 o
  -6  -1  15      264.15      300.01     18.16 o
  -5  -1  15      308.34      334.06     18.03 o
  -4  -1  15      407.61      405.50     19.59 o
  -3  -1  15      503.79      476.11     12.67 o
  -2  -1  15      989.89      961.43     22.28 o
  -1  -1  15      101.72      158.44     11.98 o
   0  -1  15      254.23      276.91      7.84 o
   1  -1  15      306.00      303.63     12.58 o
   2  -1  15      451.16      463.71     17.94 o
   3  -1  15      536.82      547.86     20.44 o
   4  -1  15       54.28       58.88     12.35 o
   5  -1  15       77.97      118.76     42.62 o
   7  -1  15       33.07        8.59     22.97 o
   8  -1  15        7.27        0.12     32.44 o
  -8   0  15        0.05       13.81     34.98 o
  -7   0  15      394.54      461.20     25.72 o
  -5   0  15      771.82      771.87     19.64 o
  -4   0  15       18.01       25.36      3.97 o
  -3   0  15      504.06      489.07     12.40 o
  -2   0  15        0.74       -1.26      5.08 o
  -1   0  15     3354.71     3617.24     58.56 o
   0   0  15       24.24       53.54      5.94 o
   1   0  15     7128.76     7186.64    144.00 o
   2   0  15       10.84        9.46      5.32 o
   3   0  15     5554.51     5383.13    136.23 o
   4   0  15      502.58      507.29     47.41 o
   5   0  15     1004.36      997.07     31.27 o
   6   0  15       47.08       22.91     19.45 o
   7   0  15      305.71      289.34     37.64 o
   8   0  15       93.06       85.23     41.96 o
  -8   1  15      173.30      174.72     33.24 o
  -7   1  15       74.40       72.41     15.61 o
  -6   1  15      262.19      260.81     18.45 o
  -5   1  15      310.32      309.80     13.04 o
  -4   1  15      412.80      416.68     12.70 o
  -3   1  15      505.68      454.11     10.81 o
  -2   1  15      995.07      978.99     18.95 o
  -1   1  15       98.00      128.04      8.12 o
   0   1  15      253.77      263.19      7.11 o
   1   1  15      314.12      334.13     10.80 o
   2   1  15      449.46      453.24     20.08 o
   3   1  15      532.36      543.94     24.19 o
   4   1  15       53.39       43.67     21.89 o
   5   1  15       73.95       68.29     13.59 o
   6   1  15       50.48       14.36     14.81 o
   7   1  15       32.85      -28.27     28.27 o
   8   1  15        6.90      -18.19     24.91 o
  -8   2  15        1.66       -6.76     27.65 o
  -7   2  15       55.78       46.42     31.47 o
  -6   2  15       48.49       77.05     20.73 o
  -5   2  15      361.02      377.76     15.04 o
  -4   2  15      692.82      642.57     27.27 o
  -3   2  15      719.75      739.21     17.37 o
  -2   2  15      313.40      310.93      8.64 o
  -1   2  15     2837.44     2754.90     47.78 o
   0   2  15        3.57        9.33      7.13 o
   1   2  15     5045.05     5063.84    100.50 o
   2   2  15      459.47      467.48     17.30 o
   3   2  15     3170.07     3243.92     77.49 o
   4   2  15      523.35      520.26     21.66 o
   5   2  15     1637.38     1634.60     47.94 o
   6   2  15      171.97      152.12     29.02 o
   7   2  15      228.49      325.71     39.47 o
   8   2  15      136.48      294.69     49.78 o
  -8   3  15       47.91       75.12     47.72 o
  -7   3  15      406.37      435.91     25.75 o
  -6   3  15       56.23       51.95      9.92 o
  -5   3  15     1975.34     1908.74     56.91 o
  -4   3  15      574.52      573.56     23.56 o
  -3   3  15     5444.20     5497.50    102.36 o
  -2   3  15      249.52      243.92      6.99 o
  -1   3  15     6934.41     6835.46    122.80 o
   0   3  15     1516.98     1535.62     30.65 o
   1   3  15     3751.38     3728.88     86.16 o
   2   3  15      429.39      392.17     16.43 o
   3   3  15      340.36      351.54     28.23 o
   4   3  15     1372.92     1349.33     62.36 o
   5   3  15       64.11       35.04     24.04 o
   6   3  15       72.70       66.07     15.93 o
   7   3  15      160.70      189.25     24.75 o
   8   3  15        3.59        8.49     34.51 o
  -8   4  15      211.06      247.31     30.54 o
  -7   4  15      213.89      205.91     21.17 o
  -6   4  15      618.72      590.00     30.32 o
  -5   4  15      844.14      793.12     27.87 o
  -4   4  15      725.46      706.77     22.76 o
  -3   4  15       76.14       89.17      8.26 o
  -2   4  15      251.85      264.98      9.37 o
  -1   4  15     1058.64     1059.25     22.29 o
   0   4  15       57.29       18.04     12.68 o
   1   4  15      237.06      251.87     15.35 o
   2   4  15       18.14       16.87      8.80 o
   3   4  15     1050.80     1139.02     33.37 o
   4   4  15      138.96      164.37     20.37 o
   5   4  15      453.39      436.33     24.77 o
   6   4  15       52.11       30.69     19.47 o
   7   4  15       70.79       84.45     25.74 o
   8   4  15        6.12        1.24     57.90 o
  -8   5  15       91.61      140.80     26.51 o
  -7   5  15      122.29      146.84     18.25 o
  -6   5  15      581.46      601.49     28.72 o
  -5   5  15      272.19      266.49     18.07 o
  -4   5  15     1403.63     1369.96     42.19 o
  -3   5  15      565.86      549.01     21.01 o
  -2   5  15     4606.35     4336.02     81.88 o
  -1   5  15     1909.70     1846.01     36.94 o
   0   5  15     2412.10     2375.80     53.32 o
   1   5  15     1091.54     1060.56     29.90 o
   2   5  15     2740.73     2716.28     67.24 o
   3   5  15      719.26      703.36     24.92 o
   4   5  15      143.53      151.85     21.19 o
   5   5  15       90.07      135.54     19.43 o
   6   5  15       54.72       80.80     26.01 o
   7   5  15       45.15       36.42     31.10 o
  -7   6  15       62.70       98.21     20.22 o
  -6   6  15      287.28      298.45     16.88 o
  -5   6  15       94.19       66.36     11.55 o
  -4   6  15      278.60      313.64     17.78 o
  -3   6  15      107.55       98.60     10.60 o
  -2   6  15     1027.02      965.63     19.46 o
  -1   6  15     1744.58     1717.27     38.44 o
   0   6  15     1607.90     1602.08     36.32 o
   1   6  15     1803.74     1842.94     50.52 o
   2   6  15      506.17      506.42     33.55 o
   3   6  15      248.97      241.25     15.22 o
   4   6  15      100.29      124.53     31.87 o
   5   6  15      223.13      205.74     19.07 o
   6   6  15      141.42      176.54     22.72 o
   7   6  15       52.61       85.28     45.47 o
  -7   7  15       44.93       90.29     35.50 o
  -6   7  15       76.79       87.26     14.81 o
  -5   7  15      219.44      270.27     32.83 o
  -4   7  15      101.45      166.38     35.25 o
  -3   7  15      624.28      594.16     23.95 o
  -2   7  15       81.67       89.74      9.10 o
  -1   7  15     1263.67     1196.56     26.02 o
   0   7  15        7.12       -9.30     25.23 o
   1   7  15      119.14      125.32     12.41 o
   2   7  15      581.89      561.14     23.20 o
   3   7  15      116.37      130.14     13.13 o
   4   7  15      736.45      763.92     32.64 o
   5   7  15      320.41      359.45     22.79 o
   6   7  15      379.27      390.62     43.01 o
   7   7  15      102.07       74.90     57.83 o
  -7   8  15      106.88      121.48     34.55 o
  -6   8  15       97.14      113.95     31.10 o
  -5   8  15      100.60      141.04     21.77 o
  -4   8  15       11.74       33.75     16.23 o
  -3   8  15        0.54        7.42      9.52 o
  -2   8  15       28.40      -10.24     30.63 o
  -1   8  15       92.12       97.96      7.51 o
   0   8  15      100.54       84.50     14.75 o
   1   8  15      342.23      353.09     29.68 o
   2   8  15      248.47      252.94     32.61 o
   3   8  15      295.00      251.85     16.43 o
   4   8  15      362.60      338.08     21.64 o
   5   8  15      111.82      110.91     22.48 o
   6   8  15       51.06        9.58     31.10 o
   7   8  15       48.59       86.83     62.05 o
  -6   9  15        4.35       13.72     26.05 o
  -5   9  15       11.79       11.34     19.79 o
  -4   9  15        6.05       30.96     22.56 o
  -3   9  15       46.51       39.55     10.83 o
  -2   9  15       40.69       37.82      9.08 o
  -1   9  15       82.73       61.11      9.41 o
   0   9  15       32.89       32.48     11.33 o
   1   9  15       52.19       61.22     14.45 o
   2   9  15        0.52       86.70     64.32 o
   3   9  15       26.41       27.28     11.66 o
   4   9  15      294.24      294.45     20.71 o
   5   9  15       16.62       14.75     28.45 o
   6   9  15       92.94      104.70     46.71 o
  -6  10  15       43.14       21.63     30.89 o
  -5  10  15       14.28       20.84     15.08 o
  -4  10  15      120.71      118.33     14.32 o
  -3  10  15        4.61       28.17     11.00 o
  -2  10  15       79.83       81.90     11.88 o
  -1  10  15      149.39      120.89     86.22 o
   0  10  15      128.75      108.61     31.83 o
   1  10  15       98.88       93.00     17.60 o
   2  10  15       65.85       36.68     22.16 o
   3  10  15       23.08       29.27     11.92 o
   4  10  15       10.97       22.60     26.67 o
   5  10  15        5.30       23.92     39.25 o
   6  10  15       39.30       59.18     60.84 o
  -5  11  15        0.94       30.42     24.43 o
  -4  11  15       32.38       37.44     17.46 o
  -3  11  15       11.79       17.72     11.24 o
  -2  11  15      226.64      217.46     16.67 o
  -1  11  15        4.79       29.98     17.20 o
   0  11  15       90.33      122.81     13.64 o
   1  11  15        0.09       -2.21     15.45 o
   2  11  15      428.05      420.66     22.45 o
   3  11  15        0.27      -17.39     17.39 o
   4  11  15      138.60      102.74     27.65 o
   5  11  15        5.08       32.87     43.35 o
  -5  12  15        5.30       69.04     41.44 o
  -4  12  15      178.95      191.79     18.86 o
  -3  12  15       31.88       62.65     17.84 o
  -2  12  15      324.78      327.40     20.85 o
  -1  12  15      347.24      330.41     33.92 o
   0  12  15      461.85      466.19     26.65 o
   2  12  15      156.01      183.59     17.54 o
   3  12  15      183.95      181.31     32.41 o
   4  12  15       94.48       79.22     37.78 o
   5  12  15       90.70       43.11     47.84 o
  -4  13  15      267.95      258.02     25.20 o
  -3  13  15     1144.99     1134.30     72.56 o
  -2  13  15      405.26      359.11     28.14 o
   0  13  15      439.72      436.50     39.08 o
   2  13  15      196.42      185.72     30.99 o
   4  13  15       90.94       81.83     56.84 o
   0  14  15        4.94        2.11     18.08 o
   2  14  15       24.40       11.33     32.45 o
   0  15  15        1.91      -19.55     29.50 o
   0 -13  16        1.88       12.59     17.72 o
   1 -13  16       39.90       22.96     52.58 o
  -5 -12  16        2.54       33.43     75.46 o
   4 -12  16       24.90       37.89     56.26 o
  -5 -11  16        2.80       -9.53     82.85 o
   3 -11  16       12.46       24.51     35.26 o
   5 -11  16        2.47       -4.47     48.80 o
  -6 -10  16       11.92      -52.71     52.71 o
  -5 -10  16       70.78       40.91     45.42 o
  -1 -10  16       54.33       42.40     99.24 o
   0 -10  16       75.49       79.96     23.72 o
   1 -10  16       47.09       65.75     20.52 o
   2 -10  16       18.81       18.36     19.45 o
   4 -10  16      114.73      150.78     35.13 o
   5 -10  16       32.19       25.23     37.99 o
   6 -10  16       45.68        1.32     42.77 o
  -5  -9  16      131.62      144.02     54.24 o
  -4  -9  16      105.88       73.35     31.04 o
  -2  -9  16        5.61       11.50     15.04 o
  -1  -9  16      203.74      171.80     16.93 o
   0  -9  16      100.66       81.00     13.50 o
   1  -9  16       20.06      -10.15     34.84 o
   2  -9  16      199.69      134.74    113.38 o
   3  -9  16        1.32        0.45     17.24 o
   6  -9  16       30.03       24.93     45.59 o
  -6  -8  16      163.83      256.56     40.49 o
  -5  -8  16      255.32      318.29     37.36 o
  -4  -8  16      486.11      556.47     45.30 o
  -3  -8  16       74.85       74.29     23.47 o
  -2  -8  16     1136.50     1158.35     55.67 o
  -1  -8  16       53.32       61.93      9.41 o
   0  -8  16     1429.55     1513.96     73.02 o
   1  -8  16      284.67      269.14     22.67 o
   2  -8  16      851.96      878.89     40.85 o
   3  -8  16       43.61       21.43    122.08 o
   4  -8  16      295.92      301.69     34.71 o
  -7  -7  16       18.46       33.15     47.08 o
  -6  -7  16       38.37      121.11     36.82 o
  -5  -7  16       77.63      119.50     27.74 o
  -4  -7  16       21.18       29.46     22.35 o
  -3  -7  16       45.99       40.74     16.85 o
  -2  -7  16      637.69      652.52     19.08 o
  -1  -7  16       25.17       17.23      7.82 o
   0  -7  16     4364.88     4506.60    103.66 o
   1  -7  16       22.81       22.60      7.41 o
   2  -7  16     3106.45     3100.63    154.68 o
   3  -7  16      174.86      189.29     33.06 o
   4  -7  16     2380.09     2459.96    130.17 o
   5  -7  16      142.99      204.90     30.75 o
   6  -7  16      718.75      640.67     54.63 o
  -7  -6  16       19.34       38.35     46.56 o
  -6  -6  16      318.34      373.36     38.57 o
  -5  -6  16       82.79       76.86     25.48 o
  -4  -6  16     1603.17     1496.92     54.54 o
  -3  -6  16       18.32       12.39     19.73 o
  -2  -6  16     2748.05     2502.75     61.85 o
  -1  -6  16      296.98      289.88     11.92 o
   0  -6  16      623.73      566.52     18.25 o
   1  -6  16      246.15      285.05     13.82 o
   2  -6  16     1709.39     1601.84     64.39 o
   3  -6  16       29.47       19.70     21.68 o
   4  -6  16      195.31      177.91     22.74 o
   5  -6  16      234.08      171.28     30.54 o
   7  -6  16       70.22       41.19     52.14 o
  -8  -5  16        9.44      -74.90     74.90 o
  -7  -5  16      174.96      229.67     36.51 o
  -6  -5  16      165.50      132.94     30.13 o
  -5  -5  16     1086.53     1096.71     54.56 o
  -4  -5  16     1267.65     1228.74     45.59 o
  -3  -5  16     1620.30     1579.24     55.73 o
  -2  -5  16     1660.34     1573.52    110.70 o
  -1  -5  16      663.71      661.49     18.89 o
   0  -5  16       34.85       23.11     21.05 o
   1  -5  16        1.68        4.21      5.77 o
   2  -5  16      636.26      710.13     32.13 o
   3  -5  16       13.35       31.39     32.26 o
   4  -5  16      308.50      299.40     28.89 o
   5  -5  16      108.85      129.80     26.97 o
   6  -5  16       75.99       56.39     21.06 o
   7  -5  16       77.88      159.80     59.91 o
  -8  -4  16       48.00       46.18     46.80 o
  -7  -4  16      162.72      145.40     32.45 o
  -6  -4  16      521.29      486.48     43.46 o
  -5  -4  16      513.72      541.53     44.62 o
  -4  -4  16     1566.58     1569.35     54.87 o
  -3  -4  16     2687.82     2668.04     91.02 o
  -2  -4  16     3023.03     2894.08     66.61 o
  -1  -4  16     2998.71     3210.20     73.12 o
   0  -4  16     8677.64     8015.30    185.74 o
   1  -4  16     3568.66     3588.83     74.63 o
   2  -4  16     1060.72     1076.22     31.09 o
   3  -4  16     2134.84     2046.33     54.34 o
   4  -4  16      547.51      582.17     40.42 o
   5  -4  16      770.37      789.34     56.47 o
   6  -4  16       74.90       44.92     16.93 o
   7  -4  16      123.17      144.69     44.53 o
   8  -4  16       19.81        8.25     57.61 o
  -8  -3  16        0.34       37.51     53.04 o
  -7  -3  16      286.93      268.57     34.18 o
  -6  -3  16        8.23       13.04     11.70 o
  -5  -3  16      420.36      387.99     19.57 o
  -4  -3  16      163.57      179.70     12.24 o
  -3  -3  16     2508.98     2415.82     81.02 o
  -2  -3  16     1568.68     1515.46     36.92 o
  -1  -3  16     1809.78     1855.70     44.87 o
   0  -3  16     1427.25     1510.61     37.71 o
   1  -3  16     2056.10     2030.18     41.33 o
   2  -3  16     2658.75     2474.19     70.12 o
   3  -3  16      432.03      434.78     19.75 o
   4  -3  16     1106.69     1070.89     36.03 o
   5  -3  16      149.61      176.46     26.96 o
   6  -3  16      157.18      194.59     31.72 o
   7  -3  16      119.06      155.47     32.35 o
   8  -3  16       51.75      -46.93     66.65 o
  -8  -2  16       37.67       75.02     56.04 o
  -6  -2  16       14.84       15.64      9.39 o
  -5  -2  16      179.48      185.36     25.10 o
  -4  -2  16      507.15      481.81     29.06 o
  -3  -2  16      131.18      158.71     17.02 o
  -2  -2  16      159.13      152.53      6.49 o
  -1  -2  16       46.55       38.37      9.81 o
   0  -2  16        8.73        5.72      4.55 o
   1  -2  16      101.56      158.77     20.55 o
   2  -2  16       73.42       59.10     20.90 o
   3  -2  16      318.32      324.23     28.72 o
   4  -2  16      180.78      171.60     28.55 o
   5  -2  16      512.84      470.65     32.96 o
   6  -2  16      116.56      122.51     27.94 o
   7  -2  16      130.28      142.46     55.57 o
   8  -2  16       27.74       23.68     57.51 o
  -8  -1  16       73.35       80.06     32.63 o
  -7  -1  16      173.51      172.53     30.95 o
  -6  -1  16       74.56       88.16     13.49 o
  -5  -1  16      468.95      448.84     36.83 o
  -4  -1  16      262.03      241.62     15.22 o
  -3  -1  16     2365.30     2235.48     42.66 o
  -2  -1  16      173.61      158.03      6.68 o
  -1  -1  16      956.91      922.35     20.16 o
   0  -1  16       19.61        4.31      7.52 o
   1  -1  16      191.25      198.15      9.98 o
   2  -1  16      196.18      181.24      9.01 o
   3  -1  16      507.06      546.26     17.20 o
   4  -1  16      240.82      250.97     17.72 o
   5  -1  16      316.59      340.25     23.88 o
   6  -1  16       14.86       23.84     23.43 o
   7  -1  16      130.52      111.40     40.58 o
   8  -1  16       15.47        5.55     48.85 o
  -8   0  16      314.56      293.83     22.41 o
  -7   0  16      107.77      112.86     26.68 o
  -6   0  16      207.60      208.80     23.39 o
  -5   0  16      274.06      265.20     21.70 o
  -4   0  16      139.72      148.60      7.38 o
  -3   0  16      363.27      354.74     17.45 o
  -2   0  16      435.80      446.49     12.32 o
  -1   0  16       66.20       82.66      5.54 o
   0   0  16        4.43       -1.25      4.03 o
   1   0  16        2.38       58.24     12.70 o
   2   0  16      800.77      738.02     20.07 o
   3   0  16      478.41      456.95     26.24 o
   4   0  16      185.96      164.45     10.85 o
   5   0  16       15.14      -20.12     20.12 o
   6   0  16       94.63       71.49     21.40 o
   7   0  16       96.63      131.38     31.99 o
   8   0  16       67.54       80.76     47.22 o
  -8   1  16       72.68      136.21     31.32 o
  -7   1  16      170.76      176.98     31.79 o
  -6   1  16       75.59      119.81     14.07 o
  -5   1  16      467.00      431.11     17.04 o
  -4   1  16      260.77      257.94      9.97 o
  -3   1  16     2369.38     2269.83     40.74 o
  -2   1  16      174.74      151.34      8.93 o
  -1   1  16      963.60      920.38     19.49 o
   0   1  16       20.03       10.16      4.41 o
   1   1  16      189.74      216.05      9.23 o
   2   1  16      195.77      172.86     11.98 o
   3   1  16      509.37      532.77     20.79 o
   4   1  16      238.42      203.77     23.07 o
   5   1  16      311.39      357.08     21.84 o
   6   1  16       14.23       20.04     14.77 o
   7   1  16      129.71       82.46     30.15 o
   8   1  16       15.49      -40.81     51.97 o
  -8   2  16       37.37       30.48     28.53 o
  -7   2  16       66.82      100.73     25.97 o
  -6   2  16       14.24        8.79     10.90 o
  -5   2  16      174.54      185.53     12.67 o
  -4   2  16      506.71      483.37     21.19 o
  -3   2  16      130.09      143.67      7.67 o
  -2   2  16      157.87      152.64      5.83 o
  -1   2  16       46.64       59.15     11.55 o
   0   2  16        8.33       10.90      5.29 o
   1   2  16      101.76      129.33     19.10 o
   2   2  16       71.61       49.13      8.74 o
   3   2  16      325.78      317.88     26.39 o
   4   2  16      183.97      171.61     14.84 o
   5   2  16      516.13      474.47     38.30 o
   6   2  16      116.01      115.99     18.10 o
   8   2  16       26.99      133.31     59.43 o
  -7   3  16      287.06      253.10     34.53 o
  -6   3  16        7.85       -7.51     13.75 o
  -5   3  16      427.12      362.71     16.24 o
  -4   3  16      162.41      164.04     11.41 o
  -3   3  16     2514.86     2389.52     47.99 o
  -2   3  16     1577.74     1467.36     27.42 o
  -1   3  16     1804.93     1791.72     35.83 o
   0   3  16     1425.63     1491.98     34.13 o
   1   3  16     2055.02     2092.33     50.93 o
   2   3  16     2643.00     2458.63     60.36 o
   3   3  16      426.52      480.56     20.89 o
   4   3  16     1099.86     1070.05     34.89 o
   5   3  16      152.94      169.73     17.63 o
   6   3  16      157.60      131.20     18.54 o
   7   3  16      117.72      124.61     36.99 o
   8   3  16       51.17       53.79     54.40 o
  -8   4  16       48.51      -20.27     29.36 o
  -7   4  16      162.73      161.12     19.75 o
  -6   4  16      517.99      467.35     25.93 o
  -5   4  16      508.14      526.84     20.99 o
  -4   4  16     1573.81     1507.48     39.93 o
  -3   4  16     2691.54     2745.65     57.96 o
  -2   4  16     3014.88     2893.31     54.53 o
  -1   4  16     3008.89     3098.94     58.99 o
   0   4  16     8683.92     8533.26    180.62 o
   1   4  16     3561.59     3570.41     83.15 o
   2   4  16     1062.83     1023.42     30.66 o
   3   4  16     2141.74     2125.41     54.51 o
   4   4  16      544.84      560.17     24.79 o
   5   4  16      775.03      773.96     34.47 o
   7   4  16      124.25       47.61     40.57 o
   8   4  16       20.27       35.59     85.85 o
  -8   5  16        9.42      -27.39     27.39 o
  -7   5  16      172.74      174.67     19.19 o
  -6   5  16      166.60      143.74     19.54 o
  -5   5  16     1087.88     1094.06     35.76 o
  -4   5  16     1273.22     1241.54     34.32 o
  -3   5  16     1602.41     1572.01     46.82 o
  -2   5  16     1671.53     1509.80     32.21 o
  -1   5  16      663.11      622.67     15.56 o
   0   5  16       33.94       27.25     12.06 o
   1   5  16        1.49        6.13      7.93 o
   2   5  16      629.63      629.60     29.33 o
   3   5  16       12.90       40.37     72.98 o
   4   5  16      311.62      344.32     39.78 o
   5   5  16      111.79      146.35     17.49 o
   6   5  16       78.49       53.87     20.64 o
   7   5  16       76.58      115.13     24.69 o
  -7   6  16       19.47        3.83     41.51 o
  -6   6  16      316.59      312.96     17.54 o
  -5   6  16       84.10      110.95     18.54 o
  -4   6  16     1611.70     1528.67     55.44 o
  -3   6  16       18.65       26.56     13.55 o
  -2   6  16     2758.47     2543.51     42.56 o
  -1   6  16      297.22      279.91     10.67 o
   0   6  16      621.37      543.14     19.94 o
   1   6  16      246.38      241.50     14.17 o
   2   6  16     1698.58     1619.95     43.64 o
   3   6  16       29.30       34.42     17.74 o
   4   6  16      189.04      199.69     16.70 o
   5   6  16      235.13      238.63     20.01 o
   6   6  16       24.26        5.93     23.27 o
   7   6  16       69.17      118.06     49.27 o
  -7   7  16       18.61       17.57     35.34 o
  -6   7  16       39.82       55.97     26.36 o
  -5   7  16       78.22       92.89     17.91 o
  -4   7  16       21.85       48.03     10.77 o
  -3   7  16       47.21       53.94     19.06 o
  -2   7  16      640.83      679.67     16.43 o
  -1   7  16       24.55       13.16      6.47 o
   0   7  16     4369.00     4407.98    103.51 o
   1   7  16       21.50       28.98      9.51 o
   2   7  16     3092.05     3107.05     76.01 o
   3   7  16      171.17      174.52     15.15 o
   4   7  16     2376.72     2305.82     84.22 o
   5   7  16      142.97      158.96     17.61 o
   6   7  16      720.91      652.98     35.64 o
   7   7  16      177.08       81.27     45.14 o
  -6   8  16      162.22      184.57     26.90 o
  -5   8  16      256.50      251.86     18.70 o
  -4   8  16      493.47      497.09     24.97 o
  -3   8  16       72.68       61.37     10.91 o
  -2   8  16     1141.27     1177.46     28.87 o
  -1   8  16       53.45       61.69      6.72 o
   0   8  16     1427.43     1488.91     41.76 o
   1   8  16      282.16      300.42     16.06 o
   2   8  16      842.24      828.74     29.30 o
   3   8  16       42.06       19.71     10.94 o
   4   8  16      289.79      314.31     34.48 o
   5   8  16       64.61       39.55     18.56 o
   6   8  16       73.46       58.03     44.09 o
  -6   9  16       17.97       25.63     21.93 o
  -5   9  16      131.63      134.47     21.67 o
  -4   9  16      105.32      125.96     13.66 o
  -3   9  16      111.45      111.35     15.09 o
  -2   9  16        5.19       -2.62      6.75 o
  -1   9  16      207.01      184.31     13.20 o
   0   9  16      100.61       90.43     10.92 o
   1   9  16       18.94       38.66     13.74 o
   2   9  16      200.16      207.98     15.83 o
   3   9  16        1.28       11.35     11.01 o
   4   9  16       93.03       87.64     19.10 o
   5   9  16       46.80      124.50     35.37 o
   6   9  16       30.69       49.62     83.98 o
  -6  10  16       12.37      -10.75     30.67 o
  -5  10  16       71.65      109.27     21.57 o
  -4  10  16       39.99       30.78     12.90 o
  -3  10  16      198.35      177.95     15.50 o
  -2  10  16      208.66      194.23     15.79 o
  -1  10  16       54.99       41.44     10.91 o
   0  10  16       75.42       73.03     51.96 o
   1  10  16       47.35        7.34     93.88 o
   2  10  16       20.72       31.26     12.02 o
   3  10  16       49.08       69.57     15.11 o
   4  10  16      113.26      145.63     21.83 o
   5  10  16       32.28      -10.13     37.10 o
   6  10  16       44.97      -27.64     63.31 o
  -5  11  16        2.54       -3.39     19.56 o
  -4  11  16      114.59      152.12     30.83 o
  -3  11  16       14.62       -6.72     13.13 o
  -2  11  16      133.00      107.40     14.11 o
  -1  11  16       63.27       83.30     23.94 o
   0  11  16      151.30      104.52     12.77 o
   1  11  16       91.45       62.97    134.04 o
   2  11  16       79.04       73.77     13.41 o
   3  11  16       12.73       11.26     26.32 o
   4  11  16       21.52       33.98     36.05 o
   5  11  16        2.20       -3.79     68.60 o
  -5  12  16        2.57        4.73     22.23 o
  -3  12  16       29.10       83.45     14.93 o
  -2  12  16      264.17      286.71     20.08 o
  -1  12  16      302.92      299.04     32.17 o
   0  12  16       54.86       56.80     44.04 o
   1  12  16      429.06      443.01     23.65 o
   2  12  16       19.06       35.83     12.93 o
   3  12  16      190.48      227.72     39.87 o
   4  12  16       25.62        8.98     26.59 o
  -4  13  16      177.81      183.42     24.55 o
  -3  13  16       38.81      109.40     19.02 o
  -2  13  16       60.72      115.02     27.98 o
  -1  13  16       39.76       29.78     20.23 o
   0  13  16        2.16       23.26     12.34 o
   1  13  16       40.93       62.61     21.04 o
   2  13  16       77.83       94.27     46.14 o
  -2  14  16       36.26       32.39     35.39 o
  -1  14  16      908.73      817.57     48.57 o
   0  14  16      111.36      118.20     38.44 o
   1  14  16      639.02      680.31     54.54 o
   2  14  16      130.58      172.27     52.48 o
   2 -14  17       42.42       42.97     65.64 o
  -5 -11  17       29.70      142.62     86.99 o
  -4 -11  17        2.63       37.14     52.96 o
  -1 -11  17       53.12       41.57     14.78 o
   0 -11  17       62.98       26.22    173.57 o
   1 -11  17       97.28      135.83    152.53 o
   4 -11  17        4.07       23.59     48.82 o
  -5 -10  17       43.14       52.83     50.51 o
  -4 -10  17      158.98      132.30     31.87 o
   0 -10  17      226.53      283.72     21.36 o
   1 -10  17      139.01       99.30     69.19 o
   3 -10  17        5.08       18.59     27.26 o
  -6  -9  17        8.26       20.98     48.19 o
  -5  -9  17      469.49      361.70     49.01 o
  -4  -9  17       18.81       75.32     27.30 o
  -1  -9  17      768.42      780.05     41.10 o
   0  -9  17      421.03      435.48     39.08 o
   1  -9  17      544.68      556.76     79.63 o
   2  -9  17      297.35      329.69     31.05 o
   5  -9  17      111.01      142.25     33.24 o
   6  -9  17        9.90       48.00     48.54 o
  -5  -8  17      103.12      124.75     34.60 o
  -4  -8  17      609.43      618.77     49.61 o
  -3  -8  17      135.80      158.90     26.88 o
  -2  -8  17      613.42      630.25     21.35 o
  -1  -8  17      138.92      140.05      9.40 o
   0  -8  17      330.25      355.58     20.78 o
   1  -8  17       31.71       33.59      8.34 o
   2  -8  17      207.18      185.43     23.60 o
   3  -8  17       17.09       32.75     30.48 o
  -7  -7  17       67.84       25.95     58.80 o
  -6  -7  17        2.57       66.89     31.99 o
  -4  -7  17       77.22       69.71     23.72 o
  -3  -7  17       55.74       49.83     12.11 o
  -2  -7  17      265.05      225.76     12.44 o
  -1  -7  17      574.47      552.35     27.16 o
   0  -7  17       84.58       59.40      9.80 o
   1  -7  17      374.20      392.10     16.27 o
   2  -7  17      157.70      136.13     11.75 o
   3  -7  17      295.39      311.61     21.24 o
   4  -7  17      173.28      243.08     31.25 o
   5  -7  17      231.79      261.68     35.15 o
   6  -7  17       38.23       62.61     40.06 o
   7  -7  17      199.33      228.93     64.83 o
  -7  -6  17       31.24        0.46     31.11 o
  -6  -6  17       48.47       40.67     34.10 o
  -5  -6  17        8.33       38.25     28.42 o
  -4  -6  17       79.10       76.15     13.89 o
  -3  -6  17      169.99      158.70     12.53 o
  -2  -6  17        7.18       27.51     11.36 o
  -1  -6  17        0.69        4.82      5.80 o
   0  -6  17      515.54      585.30     26.17 o
   1  -6  17      169.01      177.63     10.07 o
   2  -6  17     1202.52     1142.67     39.69 o
   3  -6  17      988.01      933.12     43.05 o
   4  -6  17      915.81      886.61     59.63 o
   5  -6  17      233.30      231.74     32.83 o
   6  -6  17      142.29      184.23     32.74 o
   7  -6  17       49.35       66.82     32.24 o
  -7  -5  17       71.03       74.84     39.37 o
  -6  -5  17      143.41      137.47     30.96 o
  -5  -5  17      272.23      267.05     15.81 o
  -4  -5  17     2556.29     2424.46     82.41 o
  -3  -5  17     2173.52     2245.87     74.51 o
  -2  -5  17     4903.15     4647.76    115.36 o
  -1  -5  17      304.94      308.78     11.73 o
   0  -5  17     6092.78     5962.32    133.60 o
   1  -5  17     1212.73     1243.30     33.19 o
   2  -5  17     4510.98     4321.10    100.49 o
   3  -5  17     2056.46     2082.81     55.08 o
   4  -5  17     2277.10     2091.55     67.92 o
   5  -5  17      439.84      439.90     41.66 o
   6  -5  17      175.34      149.37     30.30 o
  -8  -4  17       55.64       39.44     50.52 o
  -7  -4  17       18.41       92.61     46.25 o
  -6  -4  17      255.08      194.93     30.73 o
  -5  -4  17      197.63      206.83     28.49 o
  -4  -4  17      350.05      347.29     26.43 o
  -3  -4  17      142.39      178.81     12.32 o
  -2  -4  17      129.12      143.89     10.02 o
  -1  -4  17       21.87       10.94     19.32 o
   0  -4  17       34.59       39.32     12.14 o
   1  -4  17      243.92      269.46     19.42 o
   2  -4  17      622.20      604.76     21.81 o
   3  -4  17      105.45       98.45     27.59 o
   4  -4  17      355.07      297.65     27.34 o
   5  -4  17      372.63      416.15     40.34 o
   6  -4  17      149.63      161.13     32.68 o
   7  -4  17       86.15       77.73     27.92 o
  -8  -3  17       19.51       27.69     45.52 o
  -7  -3  17       89.18      137.50     32.97 o
  -6  -3  17       79.25       62.62     23.52 o
  -5  -3  17      327.62      315.63     18.73 o
  -4  -3  17      155.62      174.58     17.26 o
  -3  -3  17      158.53      143.63     17.38 o
  -2  -3  17      584.60      541.45     15.96 o
  -1  -3  17      567.59      551.33     16.18 o
   0  -3  17      126.90      108.05     15.23 o
   1  -3  17      125.08      139.98     12.18 o
   2  -3  17     1982.22     1901.50     43.39 o
   3  -3  17        4.06       17.49     13.74 o
   4  -3  17      369.19      372.67     21.32 o
   5  -3  17       97.36       95.52     16.74 o
   6  -3  17      226.11      199.22     34.90 o
   7  -3  17       32.33       39.14     49.84 o
  -8  -2  17        8.60      -24.62     45.35 o
  -7  -2  17       71.96       53.87     30.10 o
  -6  -2  17        0.83       18.25     14.44 o
  -5  -2  17      302.69      272.94     16.55 o
  -4  -2  17       40.62       50.91      8.73 o
  -3  -2  17     1590.48     1613.25     46.06 o
  -2  -2  17      200.45      182.60      7.92 o
  -1  -2  17     3022.68     2966.79     62.44 o
   0  -2  17       82.84       68.24     13.48 o
   1  -2  17     1879.77     1924.92     40.40 o
   2  -2  17      126.08      144.34     16.82 o
   3  -2  17     1641.23     1586.32     48.68 o
   4  -2  17      319.28      309.99     23.64 o
   5  -2  17      301.70      266.28     22.09 o
   6  -2  17       50.87       39.03     19.21 o
   7  -2  17      114.75       65.21     33.50 o
   8  -2  17       21.95       10.22     83.45 o
  -8  -1  17      122.17       96.57     37.49 o
  -7  -1  17      218.44      227.86     21.52 o
  -6  -1  17      483.14      525.65     43.76 o
  -5  -1  17      279.48      233.83     28.79 o
  -4  -1  17      183.88      193.15     13.63 o
  -3  -1  17      506.41      448.83     12.86 o
  -2  -1  17      125.87      149.40      6.88 o
  -1  -1  17      610.78      631.49     17.21 o
   0  -1  17       85.06       96.16      6.78 o
   1  -1  17      187.54      197.24     10.42 o
   2  -1  17     1434.08     1366.84     32.76 o
   3  -1  17      532.52      484.14     17.24 o
   4  -1  17      226.97      197.20     14.83 o
   5  -1  17      168.62      217.48     27.85 o
   6  -1  17        6.42        3.10     15.97 o
   7  -1  17      167.31      174.70     37.89 o
   8  -1  17       32.88       63.01     48.15 o
  -8   0  17      163.96      134.74     31.17 o
  -7   0  17      329.34      318.06     35.64 o
  -6   0  17       11.76       91.20     25.57 o
  -5   0  17      681.35      686.66     29.94 o
  -4   0  17      140.22      163.25     20.21 o
  -3   0  17      961.03      938.47     18.67 o
  -2   0  17       67.87       70.66     10.77 o
  -1   0  17     1147.59     1092.25     23.15 o
   0   0  17        0.09       -6.33      6.33 o
   1   0  17       74.03       76.77      7.02 o
   2   0  17      247.19      272.98     17.16 o
   3   0  17       26.36       24.20      6.15 o
   4   0  17        1.74       81.83     21.95 o
   5   0  17      465.36      412.96     39.45 o
   6   0  17        1.57       76.11     26.02 o
   7   0  17       30.09       68.93     46.45 o
   8   0  17       15.81       43.78     65.34 o
  -8   1  17      122.50      123.43     41.57 o
  -7   1  17      216.25      235.22     19.40 o
  -6   1  17      479.29      548.59     39.73 o
  -5   1  17      287.55      272.90     14.97 o
  -4   1  17      181.86      203.54     10.31 o
  -3   1  17      508.49      466.63     14.14 o
  -2   1  17      126.36      143.15      6.38 o
  -1   1  17      612.95      628.63     15.19 o
   0   1  17       83.13       75.23      6.67 o
   1   1  17      182.12      197.16      9.00 o
   2   1  17     1425.71     1370.14     33.06 o
   3   1  17      536.95      542.53     27.19 o
   4   1  17      223.76      169.27     22.00 o
   5   1  17      169.17      182.22     28.56 o
   6   1  17        7.18      -11.94     27.43 o
   7   1  17      168.84      157.48     35.45 o
   8   1  17       32.54        4.12     36.92 o
  -8   2  17        8.58       25.53     34.49 o
  -7   2  17       73.99       64.73     14.75 o
  -6   2  17        0.60       -1.56     12.69 o
  -5   2  17      304.06      273.91     15.11 o
  -4   2  17       43.02       34.20      7.39 o
  -3   2  17     1591.70     1570.92     32.83 o
  -2   2  17      205.49      198.29      8.27 o
  -1   2  17     3014.43     2944.68     56.51 o
   0   2  17       84.29       68.15      8.29 o
   1   2  17     1892.43     1958.23     48.42 o
   2   2  17      127.31      130.97     17.32 o
   3   2  17     1626.39     1595.26     43.55 o
   4   2  17      320.40      369.22     19.78 o
   5   2  17      297.92      292.45     20.79 o
   6   2  17       50.96       28.12     16.75 o
   7   2  17      114.84       88.62     38.32 o
   8   2  17       22.40       52.55     44.04 o
  -8   3  17       18.81       17.46     37.93 o
  -7   3  17       88.62       93.32     16.98 o
  -6   3  17       80.05       69.32     13.37 o
  -5   3  17      329.10      319.96     15.00 o
  -4   3  17      157.78      143.50      9.78 o
  -3   3  17      159.57      168.55     15.75 o
  -2   3  17      585.13      553.60     13.58 o
  -1   3  17      561.91      490.32     14.80 o
   0   3  17      127.63      128.20     12.30 o
   1   3  17      127.68      131.15     10.55 o
   2   3  17     1981.10     1858.74     48.52 o
   3   3  17        3.66        6.19     15.97 o
   4   3  17      365.85      335.81     27.82 o
   5   3  17       98.85       71.81     23.40 o
   6   3  17      225.16      276.67     36.00 o
   7   3  17       31.25       49.56     43.75 o
   8   3  17       64.63       94.83     70.41 o
  -8   4  17       55.70       66.40     41.57 o
  -7   4  17       18.05       77.69     28.65 o
  -6   4  17      255.59      227.96     22.35 o
  -5   4  17      201.65      205.40     12.59 o
  -4   4  17      351.42      340.28     15.06 o
  -3   4  17      139.02      158.33     13.20 o
  -2   4  17      124.91      109.29      6.48 o
  -1   4  17       24.70       20.54     10.36 o
   0   4  17       35.71       52.47     24.25 o
   1   4  17      239.56      237.40     15.35 o
   2   4  17      626.35      575.31     21.20 o
   3   4  17      106.41      146.03     21.35 o
   4   4  17      361.14      337.42     28.53 o
   5   4  17      371.89      395.56     29.14 o
   6   4  17      150.13      154.95     25.57 o
   7   4  17       85.63       69.93     21.21 o
  -7   5  17       72.15       68.22     16.44 o
  -6   5  17      142.91      139.08     16.54 o
  -5   5  17      272.01      277.54     14.44 o
  -4   5  17     2540.79     2399.14     70.92 o
  -3   5  17     2169.48     2119.01     53.31 o
  -2   5  17     4873.35     4417.30     87.29 o
  -1   5  17      312.00      292.51     11.34 o
   0   5  17     6096.17     5729.30    136.13 o
   1   5  17     1202.73     1221.02     34.56 o
   2   5  17     4547.50     4296.78    100.57 o
   3   5  17     2054.09     2081.75     60.10 o
   4   5  17     2268.67     2100.93     57.24 o
   5   5  17      439.27      424.54     25.87 o
   6   5  17      174.10      179.70     21.02 o
   7   5  17       81.85      120.25     44.38 o
  -7   6  17       30.48       27.73     24.44 o
  -6   6  17       48.19       60.65     14.20 o
  -5   6  17        7.46        6.35     21.90 o
  -4   6  17       78.33       88.55     15.75 o
  -3   6  17      174.39      160.22     12.75 o
  -2   6  17        8.29       18.99      8.15 o
  -1   6  17        1.33        1.58     11.17 o
   0   6  17      516.03      566.12     20.38 o
   1   6  17      164.59      186.27     13.96 o
   2   6  17     1212.37     1156.14     36.10 o
   3   6  17      982.15      994.82     45.81 o
   4   6  17      927.99      883.43     35.88 o
   5   6  17      233.58      208.78     19.12 o
   6   6  17      145.77      154.93     24.39 o
   7   6  17       49.66       81.02     40.34 o
  -6   7  17        2.48       19.82     13.39 o
  -5   7  17       99.37       19.59    138.51 o
  -4   7  17       76.11      104.38     12.50 o
  -3   7  17       56.01       48.36     10.17 o
  -2   7  17      262.38      214.66      9.39 o
  -1   7  17      573.07      506.26     15.76 o
   0   7  17       85.28       78.38     10.91 o
   1   7  17      374.62      400.94     18.13 o
   2   7  17      161.93      163.58     22.34 o
   3   7  17      292.41      326.05     18.85 o
   4   7  17      173.22      193.97     19.52 o
   5   7  17      234.88      266.52     43.12 o
   6   7  17       37.80       19.60     27.07 o
   7   7  17      199.31      170.92     60.42 o
  -7   8  17       46.61      163.39     42.05 o
  -6   8  17      160.54      181.93     33.69 o
  -5   8  17      106.21      109.82     20.16 o
  -4   8  17      607.14      629.18     29.14 o
  -3   8  17      131.44      135.45     13.26 o
  -2   8  17      607.08      619.07     18.19 o
  -1   8  17      139.04      125.71     17.02 o
   0   8  17      332.00      362.27     21.25 o
   1   8  17       32.48       35.63     15.28 o
   2   8  17      212.75      187.89     15.43 o
   4   8  17      174.42      177.54     26.20 o
   5   8  17       70.68       49.91     19.11 o
   6   8  17      288.75      364.80     42.44 o
  -6   9  17        8.55       51.57     36.66 o
  -5   9  17      469.44      492.71     35.55 o
  -4   9  17       18.48       37.46     17.14 o
  -3   9  17      448.09      477.24     36.74 o
  -2   9  17      106.53      133.27     24.82 o
  -1   9  17      770.89      763.27     28.36 o
   0   9  17      420.02      450.97     21.18 o
   1   9  17      541.18      530.75     23.10 o
   2   9  17      291.73      294.61     27.64 o
   3   9  17      107.13      101.79     13.90 o
   4   9  17      156.88      157.38     19.19 o
   5   9  17      110.14      142.81     40.16 o
   6   9  17        9.30       10.23     63.48 o
  -6  10  17       90.21       46.81     27.20 o
  -5  10  17       43.63       45.31     20.63 o
  -4  10  17      159.70      126.00     15.63 o
  -3  10  17       26.58       -8.92     24.06 o
  -2  10  17      446.56      455.38     23.86 o
  -1  10  17      166.35      156.22     18.99 o
   0  10  17      226.70      250.89     24.77 o
   1  10  17      138.29       98.32     12.83 o
   2  10  17      132.66      125.69     13.87 o
   3  10  17        4.95       35.22     20.59 o
   4  10  17       17.63       16.02     22.59 o
   5  10  17        2.63        4.89     40.74 o
  -4  11  17        2.76        3.64     17.63 o
  -3  11  17        8.78       11.80     26.10 o
  -2  11  17       42.59       51.28     12.31 o
  -1  11  17       53.47       25.99     23.84 o
   0  11  17       62.62       83.84     28.29 o
   1  11  17       97.11       94.89     13.64 o
   2  11  17       52.37       56.22     18.95 o
   3  11  17       32.40       13.16     24.87 o
   4  11  17        3.67       43.82     39.47 o
   5  11  17       10.95       -9.44     49.12 o
  -4  12  17      288.89      300.87     25.07 o
  -3  12  17      150.68      165.48     18.02 o
  -2  12  17      650.85      636.75     31.02 o
  -1  12  17      219.63      251.22     30.22 o
   0  12  17      517.67      614.23     47.42 o
   1  12  17      276.39      299.20     37.43 o
   2  12  17      267.58      257.80     33.94 o
   3  12  17      323.79      326.25     38.50 o
   4  12  17       93.95       85.79     62.55 o
  -3  13  17      369.63      398.10     41.09 o
   0  13  17      319.20      342.59     28.82 o
   1  13  17      911.43     1007.74     68.71 o
   2  13  17      280.83      270.51     39.23 o
  -2  14  17       23.25       24.92     24.82 o
   0  14  17        8.84      -15.46     40.30 o
   2  14  17       42.48       64.15     44.41 o
   1 -13  18       55.05       31.17     33.98 o
   2 -13  18       54.09       28.34     40.51 o
  -4 -12  18       75.78      118.71     67.14 o
   0 -12  18       54.58       44.61     34.02 o
   4 -12  18       16.74       58.72     38.39 o
  -5 -11  18       32.76      -16.00     55.26 o
  -4 -11  18       97.60       20.02     75.05 o
   2 -11  18      145.89      135.97     33.11 o
   3 -11  18        6.08      -22.08     32.55 o
   5 -11  18       12.71       74.05     53.83 o
  -3 -10  18      137.28      148.31     43.09 o
   0 -10  18      358.92      307.74     51.15 o
   1 -10  18        1.52      -15.65     39.52 o
   3 -10  18       38.04       71.44     26.90 o
  -6  -9  18       61.71       59.47     85.64 o
  -5  -9  18      105.15      140.86     37.27 o
  -3  -9  18      303.99      314.83     37.26 o
  -2  -9  18     1052.20     1093.74     67.54 o
  -1  -9  18      342.16      342.24     18.50 o
   0  -9  18     1277.72     1375.38     69.21 o
   1  -9  18      145.33      134.63     11.42 o
   2  -9  18      722.69      710.52     65.92 o
   3  -9  18        7.23       20.27     19.86 o
   5  -9  18       13.25       82.57     36.88 o
  -6  -8  18       44.71       -5.29     47.15 o
  -5  -8  18      191.93      183.64     38.89 o
  -4  -8  18      112.17      115.65     29.48 o
  -3  -8  18      112.90      129.12     26.14 o
  -2  -8  18      134.67      153.08     14.74 o
  -1  -8  18       65.62       58.13      9.63 o
   0  -8  18      832.74      822.99     25.41 o
   1  -8  18      193.54      218.77     14.03 o
   2  -8  18      280.74      315.09     20.21 o
   3  -8  18      126.92      130.93     25.03 o
   4  -8  18      324.52      317.14     34.92 o
   5  -8  18       24.30      -17.29     29.45 o
  -7  -7  18       19.41       13.06     58.64 o
  -6  -7  18       42.63       92.03     39.18 o
  -5  -7  18      105.49       74.39     28.19 o
  -4  -7  18      124.75      157.69     27.11 o
  -3  -7  18       17.06       17.65     12.82 o
  -2  -7  18       90.10       69.73     10.10 o
  -1  -7  18       42.59       46.33      9.24 o
   0  -7  18      800.87      805.05     33.68 o
   1  -7  18      120.48      115.77      9.57 o
   2  -7  18       27.42       21.72     19.44 o
   3  -7  18        6.87      -18.91     18.91 o
   4  -7  18      128.78      128.01     26.48 o
  -7  -6  18        4.41        2.57     49.33 o
  -6  -6  18       52.50       56.42     34.09 o
  -5  -6  18       61.79       66.70     25.67 o
  -4  -6  18       22.50       -7.20     20.89 o
  -3  -6  18       96.44       97.08      9.94 o
  -2  -6  18      308.00      291.86     20.91 o
  -1  -6  18       16.72       10.16      6.13 o
   0  -6  18     1404.99     1361.51     36.43 o
   1  -6  18      105.54      102.99     11.51 o
   2  -6  18      835.45      861.93     32.54 o
   3  -6  18       40.72       30.18     12.76 o
   4  -6  18      565.58      556.85     30.75 o
  -7  -5  18       50.06       41.25     30.64 o
  -6  -5  18       30.37       40.29     24.94 o
  -5  -5  18      106.77      116.92     11.64 o
  -4  -5  18      358.19      414.42     37.48 o
  -3  -5  18      411.60      382.60     18.91 o
  -2  -5  18      300.19      278.46     18.30 o
  -1  -5  18      291.50      308.96     15.71 o
   0  -5  18     2940.53     2850.61     68.96 o
   1  -5  18      134.02      138.26     13.56 o
   2  -5  18      301.31      300.85     20.65 o
   3  -5  18     1082.85     1020.57     33.77 o
   4  -5  18      314.30      279.05     22.26 o
   5  -5  18      374.66      374.65     40.75 o
   7  -5  18      187.78      202.05     60.27 o
  -7  -4  18       73.46       68.93     48.90 o
  -6  -4  18        5.98       25.97     29.39 o
  -5  -4  18      573.77      581.62     62.63 o
  -4  -4  18       26.07       27.20     19.00 o
  -3  -4  18     1550.34     1557.79     54.29 o
  -2  -4  18      204.81      248.67     10.38 o
  -1  -4  18     4857.00     4913.68    112.08 o
   0  -4  18     1120.34     1212.49     31.98 o
   1  -4  18     4334.60     4405.25    141.73 o
   2  -4  18     1465.13     1461.05     47.65 o
   3  -4  18     2175.98     2073.12     55.68 o
   4  -4  18      730.29      721.78     28.21 o
   5  -4  18      679.81      713.05     55.17 o
   6  -4  18      419.02      442.44     45.26 o
  -8  -3  18       16.48       27.05     50.53 o
  -7  -3  18        5.71        5.16     27.16 o
  -6  -3  18        5.58      -10.38     10.58 o
  -5  -3  18      308.11      297.15     32.94 o
  -4  -3  18       75.04       56.07     10.80 o
  -3  -3  18      657.38      631.67     25.66 o
  -2  -3  18       18.82       29.39      7.82 o
  -1  -3  18      702.96      664.10     20.65 o
   0  -3  18       40.18       36.53      6.66 o
   1  -3  18      910.48      837.50     26.97 o
   2  -3  18       22.79        7.30     11.84 o
   3  -3  18      671.22      629.85     24.81 o
   4  -3  18      295.01      276.60     19.53 o
   5  -3  18      279.11      268.45     22.23 o
   6  -3  18      124.04      134.44     29.66 o
   7  -3  18       17.07       28.36     24.83 o
  -8  -2  18        9.33       17.35     49.77 o
  -7  -2  18       36.02       -4.96     30.59 o
  -6  -2  18       11.47       12.69     12.46 o
  -5  -2  18       17.50        8.46     13.08 o
  -4  -2  18       19.37       14.28      9.58 o
  -3  -2  18      901.55      883.87     28.07 o
  -2  -2  18      340.23      360.21     11.42 o
  -1  -2  18      284.66      291.41     20.91 o
   0  -2  18     1233.26     1281.95     34.44 o
   1  -2  18      825.11      769.57     19.12 o
   2  -2  18      740.82      782.06     25.93 o
   3  -2  18      845.17      786.29     23.63 o
   4  -2  18      391.55      404.57     21.44 o
   5  -2  18       88.54      140.82     24.18 o
   6  -2  18       99.78      103.34     28.75 o
   7  -2  18        1.43        6.44     28.21 o
  -8  -1  18       78.95      130.92     40.60 o
  -7  -1  18      309.38      320.51     22.07 o
  -6  -1  18      122.37      130.25     14.82 o
  -5  -1  18     1370.69     1380.36     51.93 o
  -4  -1  18        7.02        6.37      8.88 o
  -3  -1  18     2548.62     2372.97     52.14 o
  -2  -1  18      464.50      471.11     13.21 o
  -1  -1  18     2862.46     2803.41     59.39 o
   0  -1  18        1.40        9.99      4.79 o
   1  -1  18      610.73      670.81     18.92 o
   2  -1  18      827.85      784.35     21.58 o
   3  -1  18      140.65      195.35     22.22 o
   4  -1  18      154.72      159.04     15.50 o
   5  -1  18       91.53      139.62     30.66 o
   6  -1  18       23.05      -17.02     17.02 o
   7  -1  18      101.23      142.02     41.46 o
   8  -1  18       10.30       11.18     47.92 o
  -8   0  18      482.87      553.24     44.36 o
  -7   0  18       82.74       90.78     19.12 o
  -6   0  18     2340.15     2236.18    122.12 o
  -5   0  18       63.82       85.93     13.22 o
  -4   0  18     7015.92     6931.79    149.44 o
  -3   0  18      605.12      621.61     25.01 o
  -2   0  18     6547.07     6389.98    131.09 o
  -1   0  18        1.44       -3.96     15.14 o
   0   0  18     1189.28     1215.22     37.58 o
   1   0  18       84.19       81.67     15.81 o
   2   0  18      613.40      652.77     19.65 o
   3   0  18      738.21      754.18     38.53 o
   4   0  18      265.02      240.53     17.58 o
   5   0  18        3.12       16.37     14.80 o
   6   0  18        5.25        5.72     15.63 o
   7   0  18        4.38       21.55     24.37 o
   8   0  18        6.72       37.13     47.63 o
  -8   1  18       77.11      119.97     46.44 o
  -7   1  18      310.17      345.46     22.80 o
  -6   1  18      122.82      143.03     27.89 o
  -5   1  18     1361.63     1405.48     71.04 o
  -4   1  18        6.40       -1.67     12.46 o
  -3   1  18     2549.83     2482.21     47.09 o
  -2   1  18      462.99      468.54     12.09 o
  -1   1  18     2867.54     2774.37     54.59 o
   0   1  18        1.76        1.45     10.53 o
   1   1  18      612.08      675.26     18.81 o
   2   1  18      833.98      753.29     22.81 o
   3   1  18      140.55      180.72     14.87 o
   4   1  18      156.37      169.02     25.99 o
   5   1  18       89.34      146.98     17.69 o
   6   1  18       23.86       13.13     16.43 o
   7   1  18       99.06       87.17     22.78 o
   8   1  18       10.81      -40.69     47.32 o
  -8   2  18        9.45       19.92     29.13 o
  -7   2  18       35.06       26.78     22.10 o
  -6   2  18       10.72       37.33     14.85 o
  -5   2  18       17.18       21.94      9.21 o
  -4   2  18       21.06       25.72     10.45 o
  -3   2  18      906.28      857.28     30.15 o
  -2   2  18      341.27      372.47     12.97 o
  -1   2  18      280.07      307.90     11.12 o
   0   2  18     1234.16     1265.13     30.18 o
   1   2  18      827.28      817.63     29.60 o
   2   2  18      738.45      752.83     24.99 o
   3   2  18      841.30      811.50     29.20 o
   4   2  18      389.17      379.90     21.37 o
   5   2  18       90.75      100.84     16.46 o
   6   2  18      100.90       94.40     21.71 o
   7   2  18        1.48       28.54     39.51 o
  -8   3  18       18.18       25.65     31.24 o
  -7   3  18        5.80      -16.11     16.11 o
  -6   3  18        4.40       24.07     12.87 o
  -5   3  18      308.27      298.61     16.32 o
  -4   3  18       77.90       82.04      9.66 o
  -3   3  18      648.49      593.70     17.99 o
  -2   3  18       19.34       15.23      4.44 o
  -1   3  18      707.60      679.61     17.92 o
   0   3  18       40.80       47.17      8.85 o
   1   3  18      909.36      872.90     33.51 o
   2   3  18       21.05        7.96     17.79 o
   3   3  18      682.30      628.34     24.91 o
   4   3  18      293.97      246.61     39.63 o
   5   3  18      279.87      276.04     22.02 o
   6   3  18      123.36      158.31     20.53 o
   7   3  18       17.41       43.19     26.84 o
  -7   4  18       72.98       68.87     19.67 o
  -6   4  18        6.63       16.18     14.35 o
  -5   4  18      575.39      567.16     21.65 o
  -4   4  18       26.11       16.45      9.80 o
  -3   4  18     1533.32     1507.39     35.55 o
  -2   4  18      203.05      239.10     15.00 o
  -1   4  18     4856.28     4904.45    101.28 o
   0   4  18     1118.07     1179.22     32.67 o
   1   4  18     4336.02     4493.62    102.17 o
   2   4  18     1471.77     1488.10     50.03 o
   3   4  18     2169.99     2149.57     74.94 o
   4   4  18      727.48      692.13     32.25 o
   5   4  18      676.22      756.25     37.02 o
   6   4  18      419.72      427.40     29.36 o
   7   4  18      103.69       60.69     26.63 o
  -7   5  18       50.25       38.51     18.93 o
  -6   5  18       30.81       10.58     20.04 o
  -5   5  18      104.69      116.32     16.68 o
  -4   5  18      359.39      374.99     26.42 o
  -3   5  18      425.05      424.81     36.87 o
  -2   5  18      298.16      261.18     12.46 o
  -1   5  18      294.83      280.38     16.32 o
   0   5  18     2936.18     2893.06     68.71 o
   1   5  18      134.65      149.45     12.34 o
   2   5  18      312.82      335.53     22.81 o
   3   5  18     1089.21     1002.56     43.33 o
   4   5  18      321.91      323.96     21.71 o
   5   5  18      370.65      371.53     25.29 o
   6   5  18      122.97      123.77     37.83 o
   7   5  18      189.38      202.73     36.64 o
  -7   6  18        4.64       10.04     24.19 o
  -6   6  18       51.81       41.90     15.62 o
  -5   6  18       62.54       62.16     16.21 o
  -4   6  18       22.44       16.35      9.61 o
  -3   6  18       94.79      118.09     11.62 o
  -2   6  18      308.72      297.11     12.04 o
  -1   6  18       16.42       11.59     10.22 o
   0   6  18     1405.07     1364.46     53.56 o
   1   6  18      105.92      116.70     11.43 o
   2   6  18      834.05      902.15     30.16 o
   3   6  18       40.74       35.12     21.20 o
   4   6  18      559.84      563.85     52.83 o
   5   6  18       98.11      143.27     17.43 o
   6   6  18       72.85      107.23     55.16 o
   7   6  18       80.98       43.50     37.03 o
  -6   7  18       43.08       -7.77     19.44 o
  -5   7  18      103.76       80.09     24.08 o
  -4   7  18      124.48      124.79     30.46 o
  -3   7  18       17.81       22.24      9.96 o
  -2   7  18       89.23       72.88      8.90 o
  -1   7  18       43.99       41.76     15.21 o
   0   7  18      801.78      754.68     26.66 o
   1   7  18      117.51      113.81     13.31 o
   2   7  18       27.02       23.21     24.48 o
   3   7  18        6.22        2.57     11.93 o
   4   7  18      127.73      114.98     15.75 o
   5   7  18       78.11       67.36     42.39 o
   6   7  18      178.96      180.27     46.50 o
  -6   8  18       46.67       61.22     18.79 o
  -5   8  18      191.99      235.44     19.54 o
  -4   8  18      109.70      113.18     13.91 o
  -3   8  18      113.93      108.39     17.25 o
  -2   8  18      132.23      144.07      9.90 o
  -1   8  18       65.17       76.35     10.65 o
   0   8  18      833.05      789.94     26.63 o
   1   8  18      194.24      217.20     14.64 o
   2   8  18      285.47      293.33     28.22 o
   3   8  18      128.37      139.63     41.69 o
   4   8  18      322.46      327.17     38.54 o
   5   8  18       23.19       52.91     20.92 o
   6   8  18      176.79      290.18     40.83 o
  -6   9  18       61.12       73.52     21.70 o
  -5   9  18      105.46      115.87     19.39 o
  -4   9  18      409.87      434.13     41.05 o
  -3   9  18      302.92      324.94     20.49 o
  -2   9  18     1055.47     1032.71     41.89 o
  -1   9  18      338.16      355.61     21.00 o
   0   9  18     1275.83     1374.54     46.59 o
   1   9  18      149.33      158.10     13.79 o
   2   9  18      721.54      750.47     31.95 o
   3   9  18        7.29       -5.33     12.60 o
   4   9  18      191.71      170.07     21.80 o
   5   9  18       13.19       79.73     22.79 o
   6   9  18       32.86      -14.39     75.64 o
  -5  10  18       99.28      126.46     25.14 o
  -4  10  18      267.27      229.25     19.03 o
  -3  10  18      136.86      173.39     16.29 o
  -2  10  18      393.38      369.54     21.92 o
  -1  10  18       33.02       21.63     18.83 o
   0  10  18      358.20      362.73     28.07 o
   1  10  18        1.50       -6.49     38.79 o
   2  10  18       55.56        6.56     21.73 o
   3  10  18       37.86       39.70     16.52 o
   4  10  18       11.27       -3.69     27.44 o
   5  10  18       13.31      114.71     38.50 o
  -5  11  18       32.70      -21.18     21.44 o
  -4  11  18       97.13      102.17     38.29 o
  -3  11  18        8.34      -20.58     20.58 o
  -2  11  18      127.30       90.78     17.49 o
  -1  11  18        2.28       12.72     24.12 o
   0  11  18      181.96      201.62     38.88 o
   1  11  18        6.95       14.59     13.23 o
   2  11  18      147.28      115.80     16.21 o
   3  11  18        6.02       -3.34     23.19 o
   4  11  18       95.04      174.88     36.71 o
   5  11  18       12.85      -75.48     77.58 o
  -3  12  18        6.44      -11.47     15.74 o
  -2  12  18       94.73       80.11     25.26 o
  -1  12  18       99.44      129.12     25.45 o
   0  12  18       54.48       55.34     35.93 o
   1  12  18      323.32      394.29     19.84 o
   2  12  18       45.81       36.33     19.76 o
   3  12  18      327.15      320.47     46.91 o
   4  12  18       16.44      112.90     48.98 o
  -3  13  18       44.05       88.54     27.79 o
  -2  13  18      266.17      202.94     40.54 o
  -1  13  18       44.54       16.15     15.58 o
   0  13  18      183.31      186.40     19.93 o
   1  13  18       54.51       38.11     23.36 o
   2  13  18       54.15       44.37     47.61 o
   3  13  18      173.44      149.01     65.65 o
   0  14  18       58.37       67.41     35.10 o
   1  14  18      472.43      440.91     44.44 o
  -4 -12  19      144.32      118.40     86.10 o
  -3 -12  19      140.49      143.59     62.44 o
   1 -12  19      191.83      215.05     32.58 o
   3 -12  19      141.76      172.27     33.43 o
  -5 -11  19       81.32      110.82     58.32 o
  -2 -11  19       36.54       29.16     62.65 o
   0 -11  19      138.23      165.20     29.53 o
   1 -11  19       11.30       -2.74     23.91 o
   3 -11  19      111.42      134.23     58.46 o
   4 -11  19       82.08       50.96     71.97 o
  -4 -10  19      414.84      410.96     46.15 o
  -3 -10  19       50.17      110.54     28.63 o
  -2 -10  19      363.79      396.27     38.94 o
  -1 -10  19      631.41      657.85     48.18 o
   0 -10  19      212.44      221.01     22.56 o
   1 -10  19      809.08      816.30    117.06 o
   2 -10  19      149.88      153.14     41.44 o
   3 -10  19      276.46      268.65     32.96 o
  -6  -9  19       11.10      -45.66     57.29 o
  -5  -9  19     1159.91     1273.73     83.49 o
  -4  -9  19       59.07      102.10     33.06 o
  -3  -9  19     1488.04     1502.20     89.00 o
  -2  -9  19       40.37       59.56     28.37 o
  -1  -9  19     1752.44     1786.42     87.50 o
   0  -9  19       43.90       45.72     18.98 o
   1  -9  19      437.98      416.96     65.12 o
   2  -9  19      230.53      248.42     66.59 o
   5  -9  19        6.80      -17.51     29.92 o
  -5  -8  19       30.47       25.63     42.46 o
  -4  -8  19      312.58      341.26     36.70 o
  -3  -8  19       75.51       96.57     26.55 o
  -2  -8  19      677.26      683.03     56.04 o
  -1  -8  19       26.29       41.90     19.08 o
   0  -8  19      346.20      339.58     15.44 o
   1  -8  19        5.86       11.93     22.17 o
   2  -8  19      172.83      176.68     17.55 o
   3  -8  19       99.18       58.78     16.41 o
   4  -8  19        6.50       29.09     16.20 o
   5  -8  19       25.64       12.80     24.51 o
  -7  -7  19       64.47      -11.49     59.80 o
  -6  -7  19       28.39      -14.18     41.47 o
  -5  -7  19      236.58      206.80     33.76 o
  -4  -7  19       12.93       28.49     28.87 o
  -3  -7  19     1287.21     1298.04    132.80 o
  -2  -7  19       42.47       49.82     14.67 o
  -1  -7  19      222.36      222.51     13.05 o
   0  -7  19       67.73      103.69     13.68 o
   1  -7  19      127.76      133.07     10.94 o
   2  -7  19      103.95      115.45     14.55 o
   3  -7  19       53.17       86.05     23.49 o
   5  -7  19       17.79      -15.32     34.95 o
   6  -7  19       27.69       20.73     35.65 o
  -7  -6  19        8.71      -47.38     47.38 o
  -6  -6  19       45.18       23.37     32.10 o
  -5  -6  19        3.24        9.76     21.83 o
  -4  -6  19       14.87       43.89     11.41 o
  -3  -6  19      127.35      123.71     10.68 o
  -2  -6  19      191.90      216.92     12.70 o
  -1  -6  19      310.83      308.91     12.81 o
   0  -6  19       18.10       18.97      8.65 o
   1  -6  19      457.01      463.50     18.01 o
   2  -6  19      894.85      842.96     34.06 o
   3  -6  19      230.11      226.53     20.84 o
   4  -6  19      505.15      539.66     30.60 o
   5  -6  19        6.03      -19.87     19.87 o
   6  -6  19      265.79      302.63     28.63 o
   7  -6  19       18.83       50.80     65.95 o
  -7  -5  19       62.96       59.79     39.89 o
  -6  -5  19       60.94       71.07     29.47 o
  -5  -5  19       57.55       70.10     24.88 o
  -4  -5  19      138.78      158.15     12.99 o
  -3  -5  19       37.65       38.91     14.89 o
  -2  -5  19     1681.10     1574.89     44.63 o
  -1  -5  19      666.69      659.96     20.56 o
   0  -5  19     3033.72     2935.43     76.36 o
   1  -5  19      712.54      693.01     22.18 o
   2  -5  19     3181.90     2990.58     75.29 o
   3  -5  19      446.29      463.88     22.95 o
   4  -5  19     1194.60     1334.81     62.59 o
   5  -5  19      369.78      333.52     39.37 o
   6  -5  19      521.93      520.12     49.69 o
  -7  -4  19       71.11       80.14     37.58 o
  -6  -4  19        7.30       17.08     22.75 o
  -5  -4  19       92.34      106.59     16.21 o
  -4  -4  19       74.58       90.67     27.05 o
  -3  -4  19     1109.66     1077.34     40.75 o
  -2  -4  19      146.84      131.03      8.14 o
  -1  -4  19     1691.88     1691.56     41.77 o
   0  -4  19       33.06       31.02     41.26 o
   1  -4  19     1548.92     1614.49     38.05 o
   2  -4  19       35.46       28.52     13.87 o
   3  -4  19     1171.45     1166.03     36.72 o
   4  -4  19      323.17      328.42     28.77 o
   5  -4  19       52.60      109.64     27.78 o
   6  -4  19      320.55      343.84     40.82 o
   7  -4  19       36.28       39.09     41.15 o
  -7  -3  19       24.14       25.38     36.25 o
  -5  -3  19       33.48       10.50     14.30 o
  -4  -3  19       58.62       43.49     10.89 o
  -3  -3  19       61.47       72.82      9.66 o
  -2  -3  19       67.19       81.98      6.94 o
  -1  -3  19       34.20       26.09     16.15 o
   0  -3  19       80.19       81.25     86.26 o
   1  -3  19      286.11      267.78     11.10 o
   2  -3  19      447.75      405.34     18.87 o
   3  -3  19      164.55      181.49     30.24 o
   4  -3  19      765.03      785.68     33.47 o
   5  -3  19      150.74      155.83     19.28 o
   6  -3  19      188.80       85.52     28.55 o
   7  -3  19       45.13       38.27     39.59 o
  -8  -2  19       47.80       28.74     45.19 o
  -7  -2  19        8.53       -7.04     18.32 o
  -6  -2  19      116.78      148.28     21.64 o
  -5  -2  19       55.36       61.71     11.75 o
  -4  -2  19      298.13      310.65     18.97 o
  -3  -2  19      157.72      153.89      7.87 o
  -2  -2  19      516.72      498.62     16.21 o
  -1  -2  19       29.24       29.27      7.17 o
   0  -2  19       12.57       30.67      9.19 o
   1  -2  19       85.84       86.57      9.92 o
   2  -2  19      498.08      479.99     16.45 o
   3  -2  19       31.29       23.50      7.53 o
   4  -2  19      268.76      209.97     17.04 o
   5  -2  19       69.41       47.34     16.89 o
   6  -2  19       48.92       34.39     40.45 o
   7  -2  19       22.50      -18.16     30.05 o
  -8  -1  19       58.49       73.17     45.14 o
  -7  -1  19      224.66      237.21     21.30 o
  -6  -1  19      202.71      219.20     17.10 o
  -5  -1  19     1166.43     1153.76     44.95 o
  -4  -1  19      199.31      230.33     15.10 o
  -3  -1  19      805.56      777.83     20.08 o
  -2  -1  19      341.17      330.13     10.91 o
  -1  -1  19      216.11      254.08     10.73 o
   0  -1  19      279.45      270.65     10.70 o
   1  -1  19      168.89      166.04      9.60 o
   2  -1  19      116.34      111.28      9.64 o
   3  -1  19      574.09      590.24     20.07 o
   4  -1  19        3.65      -11.65     11.65 o
   5  -1  19      196.72      190.28     29.81 o
   6  -1  19        0.32      -16.78     16.78 o
   7  -1  19       68.68       25.16     50.06 o
  -8   0  19      135.01       95.67     40.03 o
  -7   0  19      256.36      222.39     19.26 o
  -6   0  19      243.30      284.53     33.63 o
  -5   0  19     2515.40     2444.54     85.31 o
  -4   0  19      180.28      173.73     12.06 o
  -3   0  19    13392.73    12869.11    262.27 o
  -2   0  19       11.39       60.67     20.34 o
  -1   0  19    16723.28    16517.11    360.27 o
   0   0  19       17.88       14.82      7.75 o
   1   0  19    15493.43    15060.62    337.79 o
   2   0  19       56.85       67.90     11.03 o
   3   0  19     8777.62     8236.14    257.18 o
   4   0  19        7.67       82.85     20.96 o
   5   0  19     1297.91     1352.66     83.96 o
   6   0  19       20.42       78.62     26.54 o
   7   0  19       19.84       46.14     34.68 o
  -8   1  19       59.51       53.50     51.32 o
  -7   1  19      221.79      223.16     19.74 o
  -6   1  19      203.50      208.88     29.64 o
  -5   1  19     1160.60     1155.78     45.58 o
  -4   1  19      201.53      205.60     10.55 o
  -3   1  19      800.97      769.82     18.10 o
  -2   1  19      336.68      298.00     10.60 o
  -1   1  19      219.73      228.79      9.07 o
   0   1  19      278.99      299.85     11.50 o
   1   1  19      164.13      160.88     16.63 o
   2   1  19      113.41       90.97      8.18 o
   3   1  19      573.82      587.91     24.72 o
   4   1  19        3.66      -12.02     12.02 o
   5   1  19      198.05      196.57     19.63 o
   6   1  19        0.48       34.03     21.73 o
   7   1  19       70.09       56.56     39.28 o
  -8   2  19       47.87       38.35     43.27 o
  -7   2  19        9.03       35.08     24.71 o
  -6   2  19      116.34      141.69     18.90 o
  -5   2  19       52.95       39.66     11.09 o
  -4   2  19      298.95      313.15     12.89 o
  -3   2  19      157.77      152.05      7.33 o
  -2   2  19      515.41      524.71     14.62 o
  -1   2  19       26.99       32.24      7.07 o
   0   2  19       13.60       35.38     11.48 o
   1   2  19       87.99       95.04     14.55 o
   2   2  19      497.60      525.93     34.67 o
   3   2  19       31.78        8.97     21.17 o
   4   2  19      269.09      243.49     17.38 o
   5   2  19       69.46       85.36     26.36 o
   6   2  19       48.25       38.87     27.82 o
   7   2  19       23.37       12.38     24.10 o
  -7   3  19       24.89       27.11     20.44 o
  -6   3  19       73.36       83.06     16.02 o
  -5   3  19       31.19       44.28     10.16 o
  -4   3  19       60.41       55.66      8.31 o
  -3   3  19       62.23       91.13      8.07 o
  -2   3  19       67.91       82.78     12.64 o
  -1   3  19       33.90       36.48     10.48 o
   0   3  19       80.42       79.41     12.10 o
   1   3  19      283.94      258.54     14.33 o
   2   3  19      455.15      450.32     34.86 o
   3   3  19      163.86      173.33     14.96 o
   4   3  19      766.88      820.28     29.79 o
   5   3  19      151.23      176.40     18.92 o
   6   3  19      187.92      147.16     27.78 o
   7   3  19       44.86       20.50     50.60 o
  -7   4  19       68.92       69.12     26.61 o
  -6   4  19        6.68       -0.47     28.36 o
  -5   4  19       90.52      112.00     11.58 o
  -4   4  19       71.14       73.48      8.81 o
  -3   4  19     1112.72     1087.63     28.54 o
  -2   4  19      143.46      126.95      7.77 o
  -1   4  19     1690.76     1597.47     37.33 o
   0   4  19       32.77       45.30     17.55 o
   1   4  19     1548.28     1602.93     42.92 o
   2   4  19       36.25       16.94     13.93 o
   3   4  19     1169.35     1181.55     38.08 o
   4   4  19      317.75      368.63     22.74 o
   5   4  19       52.94       46.00     16.29 o
   6   4  19      320.12      318.16     25.75 o
   7   4  19       36.09      -20.69     28.30 o
  -7   5  19       63.07       11.51     33.85 o
  -6   5  19       60.43       63.98     22.34 o
  -5   5  19       58.02       60.01     13.43 o
  -4   5  19      139.95      157.75     10.94 o
  -3   5  19       36.67       41.95      8.95 o
  -2   5  19     1697.82     1582.74     36.09 o
  -1   5  19      665.62      652.65     18.86 o
   0   5  19     3029.03     2873.34     69.47 o
   1   5  19      716.01      677.13     24.83 o
   2   5  19     3148.04     3154.79     75.85 o
   3   5  19      453.82      468.32     21.52 o
   4   5  19     1192.73     1201.70     50.94 o
   5   5  19      371.25      411.47     26.29 o
   6   5  19      520.07      530.11     38.05 o
   7   5  19      227.00      175.12     33.96 o
  -7   6  19        9.15        8.37     29.11 o
  -6   6  19       45.31       34.78     17.64 o
  -5   6  19        3.77        5.50     15.31 o
  -4   6  19       14.97       44.80     25.32 o
  -3   6  19      127.68      126.61     12.24 o
  -2   6  19      188.92      195.19     17.74 o
  -1   6  19      310.45      279.86     14.61 o
   0   6  19       19.99       41.21     12.47 o
   1   6  19      453.83      482.50     19.72 o
   2   6  19      905.39      846.47     34.97 o
   3   6  19      227.61      228.10     17.82 o
   4   6  19      506.06      539.59     29.02 o
   5   6  19        6.23      -10.49     35.74 o
   6   6  19      269.14      320.33     27.24 o
   7   6  19       19.15       64.57     53.47 o
  -7   7  19       65.72       51.36     27.69 o
  -6   7  19       28.32        9.04     22.67 o
  -5   7  19      236.20      309.75     26.85 o
  -4   7  19       12.83        3.28     12.44 o
  -3   7  19     1294.00     1304.98     63.60 o
  -2   7  19       43.02       38.41      9.77 o
  -1   7  19      224.09      194.40     13.61 o
   0   7  19       67.70       94.77     11.22 o
   1   7  19      125.35      129.92     14.44 o
   2   7  19      101.54      108.07     12.34 o
   3   7  19       52.41       65.97     14.35 o
   4   7  19       65.29       51.95     14.16 o
   5   7  19       17.61       34.69     24.37 o
   6   7  19       26.99        9.71     65.14 o
  -6   8  19      120.00      119.60     35.32 o
  -5   8  19       29.30       35.67     15.04 o
  -4   8  19      319.41      295.38     26.85 o
  -3   8  19       77.50      110.30     24.97 o
  -2   8  19      676.53      680.81     27.20 o
  -1   8  19       24.80       -1.80     63.80 o
   0   8  19      348.82      349.28     19.24 o
   1   8  19        6.22       18.28     10.05 o
   2   8  19      172.12      189.75     25.83 o
   3   8  19       99.42       76.26     13.64 o
   4   8  19        6.72        6.72     17.67 o
   5   8  19       25.00       71.13     28.72 o
   6   8  19       79.43      148.75     57.94 o
  -6   9  19       10.78       -7.57     26.74 o
  -5   9  19     1164.28     1116.76     71.35 o
  -4   9  19       59.34       85.65     15.97 o
  -3   9  19     1489.32     1453.28     55.97 o
  -2   9  19       39.84       62.36     30.69 o
  -1   9  19     1750.98     1708.39     53.38 o
   0   9  19       45.13       49.76     22.47 o
   1   9  19      440.31      463.74     23.50 o
   2   9  19      237.00      244.48     19.99 o
   3   9  19       27.81       23.17     14.30 o
   4   9  19      125.97      137.31     29.91 o
   5   9  19        6.69       14.13     30.55 o
  -5  10  19        3.08       16.46     27.35 o
  -4  10  19      412.33      427.92     38.44 o
  -3  10  19       50.38       19.59     21.69 o
  -2  10  19      363.96      360.97     21.74 o
  -1  10  19      636.00      642.50     29.96 o
   0  10  19      212.23      221.72     33.28 o
   1  10  19      802.65      789.35     79.33 o
   2  10  19      151.26      161.10     16.38 o
   3  10  19      276.63      259.67     24.88 o
   4  10  19       83.57       74.54     27.70 o
   5  10  19      114.93       88.04     59.78 o
  -5  11  19       80.10       53.74     27.39 o
  -4  11  19       33.86       25.07     33.39 o
  -3  11  19       95.73      108.58     21.21 o
  -2  11  19       36.84       14.78     20.10 o
  -1  11  19       43.55       11.00     27.51 o
   0  11  19      138.42      170.61     27.49 o
   1  11  19       11.28        8.52     13.72 o
   2  11  19       85.61       90.75     20.64 o
   3  11  19      112.24      131.80     47.80 o
   4  11  19       81.46       82.66     33.23 o
  -4  12  19      145.18      133.55     33.50 o
  -3  12  19      141.38      146.74     35.17 o
  -2  12  19      260.74      211.53     30.56 o
  -1  12  19      185.05      202.94     19.57 o
   0  12  19      291.51      277.25     20.16 o
   1  12  19      192.08      172.64     30.61 o
   2  12  19      303.52      262.86     29.92 o
   3  12  19      142.29      128.82     44.21 o
  -3  13  19       20.48       -7.40     24.49 o
  -1  13  19       82.78      111.89     27.57 o
   0  13  19      380.55      394.03     25.45 o
   1  13  19      291.56      282.01     27.17 o
   2  13  19      221.01      144.31     48.61 o
  -2 -13  20      118.32      252.95     69.84 o
  -3 -12  20       63.47      -14.41     70.39 o
  -2 -12  20       48.47       37.98     84.63 o
   1 -12  20        4.18      -28.33     28.37 o
   2 -12  20       43.91       14.00     38.66 o
  -4 -11  20       19.80       10.17     49.03 o
  -3 -11  20      409.30      455.87     48.82 o
  -2 -11  20       34.37        5.13     73.05 o
  -1 -11  20      745.09      709.47     56.40 o
   1 -11  20      487.52      487.95     41.59 o
   2 -11  20      109.47       82.40     37.00 o
   4 -11  20       18.52        1.79     27.98 o
  -5 -10  20        2.89      -20.72     60.05 o
  -4 -10  20      260.01      387.99     57.49 o
  -3 -10  20       14.09      -26.09     33.87 o
   0 -10  20       50.04       65.62     19.65 o
   1 -10  20      166.96      202.74    192.66 o
   2 -10  20       10.25       39.63     35.39 o
  -5  -9  20      135.45      164.28     45.23 o
  -4  -9  20     1003.84      960.54     68.51 o
  -3  -9  20        2.11       74.68     43.27 o
  -2  -9  20     2702.19     3091.83    151.35 o
  -1  -9  20       31.02       15.90     31.52 o
   0  -9  20     5453.91     5302.01    140.91 o
   1  -9  20       70.18      104.65     58.65 o
   2  -9  20     2696.23     2844.94    143.78 o
   3  -9  20       27.37       63.16     32.29 o
   4  -9  20     1058.97     1186.50     69.23 o
   5  -9  20       21.99       48.38     56.45 o
  -6  -8  20       11.65       38.40     47.25 o
  -5  -8  20       38.81      -12.80     36.02 o
  -4  -8  20        2.55       -7.62     37.92 o
  -3  -8  20      232.62      294.94     33.45 o
  -2  -8  20       22.87       30.82     12.43 o
  -1  -8  20       55.11       51.94     15.66 o
   0  -8  20        1.77       27.54     11.75 o
   1  -8  20       95.74      100.50     14.95 o
   2  -8  20      202.31      186.46     18.45 o
   3  -8  20       31.28       26.38     30.33 o
   4  -8  20       65.62        8.79     34.22 o
   5  -8  20       13.73       -9.38     53.93 o
  -6  -7  20       42.71      -31.35     31.35 o
  -5  -7  20       21.97       22.05     39.06 o
  -4  -7  20      299.00      305.88     33.53 o
  -3  -7  20       67.40       61.99     14.44 o
  -2  -7  20     1449.05     1311.66     51.63 o
  -1  -7  20      348.91      314.73     17.33 o
   0  -7  20      462.18      432.71     17.66 o
   1  -7  20      263.28      265.11     21.03 o
   2  -7  20     1450.25     1341.98     46.98 o
   3  -7  20       12.54        9.48     15.93 o
   4  -7  20      126.59      142.02     21.17 o
   6  -7  20       10.38       -0.62     24.04 o
  -7  -6  20      121.88      225.40     60.45 o
  -6  -6  20        9.59      -36.78     36.78 o
  -5  -6  20      117.96      129.26     38.32 o
  -4  -6  20        2.37       90.59     24.80 o
  -3  -6  20       73.33       61.47     12.17 o
  -2  -6  20        1.52       21.99      8.61 o
  -1  -6  20       98.52       99.71      8.43 o
   0  -6  20      179.95      180.50     10.91 o
   1  -6  20      161.56      153.39     11.62 o
   2  -6  20      730.79      729.20     30.99 o
   3  -6  20      335.54      359.13     26.48 o
   4  -6  20      572.61      527.83     30.98 o
   5  -6  20      175.69      188.35     33.63 o
   6  -6  20      416.81      405.93     59.01 o
  -7  -5  20      159.14      122.12     41.95 o
  -6  -5  20       19.60      -38.89     38.89 o
  -5  -5  20      287.21      299.87     35.26 o
  -4  -5  20        6.52       17.77     18.43 o
  -3  -5  20      526.32      510.05     23.30 o
  -2  -5  20       51.74       43.46      7.47 o
  -1  -5  20      358.92      326.86     13.78 o
   0  -5  20       26.99       44.98     18.15 o
   1  -5  20      312.89      293.62     13.35 o
   2  -5  20      311.96      358.54     20.09 o
   3  -5  20       71.23       77.38     24.21 o
   4  -5  20       74.26      113.85     19.76 o
   5  -5  20      261.14      176.70     31.57 o
   6  -5  20       95.10      125.46     44.39 o
   7  -5  20      124.64       66.00     47.42 o
  -7  -4  20      183.50      186.31     36.80 o
  -6  -4  20       25.51       54.40     40.60 o
  -5  -4  20      228.20      239.06     27.94 o
  -4  -4  20      191.84      177.63     14.91 o
  -3  -4  20      567.43      543.85     36.81 o
  -2  -4  20       57.89       52.65      8.45 o
  -1  -4  20     1186.91     1246.93     38.01 o
   0  -4  20      821.72      764.57     23.66 o
   1  -4  20      982.14     1009.31     26.57 o
   2  -4  20     1230.31     1140.74     36.70 o
   3  -4  20      730.69      713.52     33.39 o
   4  -4  20      805.22      803.57     41.11 o
   5  -4  20      284.12      312.52     36.57 o
   6  -4  20      324.24      297.94     39.79 o
   7  -4  20       48.31       86.57     35.70 o
  -7  -3  20        2.22       -1.12     40.86 o
  -6  -3  20       34.94       46.84     16.82 o
  -5  -3  20       20.68       36.75      9.94 o
  -4  -3  20       61.08       65.84     15.12 o
  -3  -3  20       33.25       25.92      8.13 o
  -2  -3  20      110.88      104.34      8.09 o
  -1  -3  20     2176.93     2150.16     52.02 o
   0  -3  20       50.15       72.68      8.45 o
   1  -3  20     2257.03     2197.29     49.43 o
   2  -3  20       61.75       59.59     26.17 o
   3  -3  20      538.80      498.01     21.96 o
   4  -3  20       25.73       31.83     20.24 o
   5  -3  20      317.15      283.23     36.86 o
   6  -3  20       88.88       68.38     34.00 o
   7  -3  20      166.25      221.98     63.20 o
  -7  -2  20       19.84       60.46     39.57 o
  -6  -2  20       68.17       77.08     15.74 o
  -5  -2  20       13.43       32.91     20.35 o
  -4  -2  20       72.65       53.59     13.84 o
  -3  -2  20       73.51       73.69      8.30 o
  -2  -2  20      125.20      146.45      9.57 o
  -1  -2  20      121.54      105.67      9.13 o
   0  -2  20      455.74      489.51     15.75 o
   1  -2  20       47.81       53.71      6.36 o
   2  -2  20       38.33       30.91      8.64 o
   3  -2  20       40.02       58.56     10.92 o
   4  -2  20       44.79       48.89     35.03 o
   5  -2  20       15.31       -2.24     15.71 o
   6  -2  20        9.83       -5.61     21.57 o
   7  -2  20       12.33      -23.19     34.89 o
  -7  -1  20      103.12      101.28     30.34 o
  -6  -1  20      222.30      244.76     18.17 o
  -5  -1  20      177.27      180.07     15.06 o
  -4  -1  20       31.26       44.55     10.47 o
  -3  -1  20       97.96       84.16      6.77 o
  -2  -1  20        8.40        0.47     11.03 o
  -1  -1  20      928.11      880.62     24.76 o
   0  -1  20      191.68      162.63     11.38 o
   1  -1  20      893.22      846.23     23.60 o
   2  -1  20      299.89      271.72     16.42 o
   3  -1  20      170.94      169.10     25.30 o
   4  -1  20      318.86      281.18     27.44 o
   5  -1  20      183.30      190.49     32.10 o
   6  -1  20        6.53      -18.94     18.94 o
   7  -1  20       37.08       49.98     37.12 o
  -7   0  20       23.87       28.07     36.12 o
  -6   0  20      976.20      967.80     64.03 o
  -5   0  20      197.84      209.19     17.65 o
  -4   0  20     4075.38     4071.07    113.71 o
  -3   0  20      190.81      239.86     45.49 o
  -2   0  20     4627.47     4574.29     94.97 o
  -1   0  20       97.68      295.32     24.32 o
   0   0  20     3409.41     3236.53     62.93 o
   1   0  20      612.21      741.96     32.30 o
   2   0  20       33.96      101.30     12.01 o
   3   0  20      640.42      739.30     31.05 o
   4   0  20      238.37      267.89     19.75 o
   5   0  20      456.11      488.56     30.21 o
   6   0  20      159.21      139.45     20.61 o
   7   0  20       37.42      169.31     45.15 o
  -7   1  20      103.65       81.02     29.98 o
  -6   1  20      222.40      248.70     30.55 o
  -5   1  20      179.77      191.61     16.09 o
  -4   1  20       30.82       28.87      7.20 o
  -3   1  20      102.34      103.07      8.62 o
  -2   1  20        9.50        3.18      6.48 o
  -1   1  20      917.23      873.94     20.93 o
   0   1  20      192.02      162.24      9.50 o
   1   1  20      910.84      824.90     36.51 o
   2   1  20      300.46      272.71     15.41 o
   3   1  20      175.16      175.21     17.00 o
   4   1  20      320.50      282.86     20.23 o
   5   1  20      187.33      184.44     20.22 o
   6   1  20        6.77       18.43     19.77 o
   7   1  20       37.71       35.63     33.90 o
  -7   2  20       19.63       15.68     22.35 o
  -6   2  20       68.90       58.80     13.72 o
  -5   2  20       13.33       16.16     10.99 o
  -4   2  20       73.74       70.85      9.11 o
  -3   2  20       76.35       58.55      8.10 o
  -2   2  20      127.13      139.38     13.78 o
  -1   2  20      117.93      119.45      6.96 o
   0   2  20      454.63      526.20     29.39 o
   1   2  20       49.83       54.75     11.48 o
   2   2  20       37.30       19.30     10.99 o
   3   2  20       39.70       45.27     11.87 o
   4   2  20       44.65       40.29     14.62 o
   5   2  20       15.17      -12.02     21.53 o
   6   2  20       10.38      -14.09     19.73 o
   7   2  20       12.45       11.73     27.63 o
  -7   3  20        2.46        7.31     27.58 o
  -6   3  20       33.36       33.77     34.51 o
  -5   3  20       21.56       12.72      9.38 o
  -4   3  20       60.92       62.99      7.93 o
  -3   3  20       34.76       31.60      7.50 o
  -2   3  20      110.40       97.68     10.23 o
  -1   3  20     2180.51     2101.87     47.37 o
   0   3  20       50.85       79.89      9.81 o
   1   3  20     2252.73     2243.24     56.16 o
   2   3  20       62.77       32.24     10.23 o
   3   3  20      528.09      452.27     23.08 o
   4   3  20       26.02       18.82     18.68 o
   5   3  20      319.16      349.70     24.26 o
   6   3  20       90.58       43.05     19.30 o
   7   3  20      166.36      111.93     50.33 o
  -7   4  20      186.44      234.99     23.12 o
  -6   4  20       25.89       48.92     16.92 o
  -5   4  20      227.77      238.80     13.80 o
  -4   4  20      189.72      170.63     15.39 o
  -3   4  20      578.41      543.62     18.57 o
  -2   4  20       55.51       46.62      7.66 o
  -1   4  20     1187.93     1146.59     33.80 o
   0   4  20      823.70      789.84     25.50 o
   1   4  20      982.92     1044.25     52.24 o
   2   4  20     1232.83     1216.80     35.55 o
   3   4  20      725.47      714.46     28.67 o
   4   4  20      811.57      789.77     36.65 o
   5   4  20      288.25      299.05     22.57 o
   6   4  20      323.45      331.96     29.51 o
   7   4  20       49.10       -8.11     41.52 o
  -7   5  20      160.62      118.47     22.24 o
  -6   5  20       20.53       41.31     16.09 o
  -5   5  20      289.76      310.76     26.64 o
  -4   5  20        6.50       51.15     12.16 o
  -3   5  20      530.88      508.65     21.05 o
  -2   5  20       52.57       33.19      8.54 o
  -1   5  20      363.54      343.76     23.31 o
   0   5  20       27.48       56.73     14.75 o
   1   5  20      305.95      296.79     16.74 o
   2   5  20      310.26      330.64     19.11 o
   3   5  20       68.29       36.05     11.80 o
   4   5  20       73.96       86.14     41.34 o
   5   5  20      261.93      214.77     32.97 o
   6   5  20       95.34       65.42     45.86 o
   7   5  20      123.73      147.55     75.39 o
  -7   6  20      123.06      162.57     43.36 o
  -6   6  20        9.85        4.87     18.44 o
  -5   6  20      113.82       96.11     15.27 o
  -4   6  20        2.89       84.90     72.94 o
  -3   6  20       76.94       86.88     17.62 o
  -2   6  20        1.22       19.19      8.98 o
  -1   6  20      100.32      100.97     12.29 o
   0   6  20      179.25      178.55     24.18 o
   1   6  20      163.42      159.63     18.99 o
   2   6  20      726.02      696.55     33.45 o
   3   6  20      338.24      336.30     21.38 o
   4   6  20      569.19      588.10     30.44 o
   5   6  20      174.37      166.06     33.51 o
   6   6  20      414.08      457.12     30.64 o
  -6   7  20       42.66       34.31     37.86 o
  -5   7  20       19.63       12.06     27.77 o
  -4   7  20      300.05      271.19     75.92 o
  -3   7  20       61.44       50.22     16.10 o
  -2   7  20     1454.97     1349.08     37.24 o
  -1   7  20      345.92      322.54     16.71 o
   0   7  20      459.28      479.72     21.23 o
   1   7  20      268.79      254.49     24.64 o
   2   7  20     1444.31     1421.66     48.05 o
   3   7  20       13.26       42.22     16.54 o
   4   7  20      126.03      101.03     22.03 o
   5   7  20       31.36       36.95     22.76 o
   6   7  20       10.55      -52.75     52.75 o
  -6   8  20       11.57       12.01     31.84 o
  -5   8  20       38.73       28.54     18.93 o
  -4   8  20        2.40       24.27     16.49 o
  -3   8  20      231.08      220.88     17.06 o
  -2   8  20       22.56       -5.15     83.35 o
  -1   8  20       57.24       58.25     13.12 o
   0   8  20        2.02       -9.89     10.41 o
   1   8  20       92.60       98.20     13.07 o
   2   8  20      200.16      243.72     34.96 o
   3   8  20       32.53       -3.16     29.58 o
   4   8  20       65.81       43.27     21.74 o
   5   8  20       13.73      -10.76     25.41 o
   6   8  20       38.71      109.64     71.82 o
  -6   9  20      221.89      208.29     40.45 o
  -5   9  20      136.56      142.72     24.32 o
  -4   9  20     1006.87      959.20     41.27 o
  -3   9  20        2.13       53.03     27.05 o
  -2   9  20     2706.41     2694.94     98.15 o
  -1   9  20       31.47       30.02     14.21 o
   0   9  20     5454.58     5314.20    142.59 o
   1   9  20       68.79       76.97     16.74 o
   2   9  20     2690.27     2580.20     93.72 o
   3   9  20       26.47       26.68     17.80 o
   4   9  20     1057.00     1029.25     68.90 o
   5   9  20       21.72       52.70     33.83 o
  -5  10  20        2.46       -1.03     20.08 o
  -4  10  20      261.65      288.05     26.32 o
  -3  10  20       14.20       13.16     16.72 o
  -2  10  20      495.45      501.89     25.94 o
  -1  10  20      130.47      113.39     28.95 o
   0  10  20       51.64       31.94     12.94 o
   1  10  20      167.17      152.80     15.52 o
   2  10  20        9.93       13.78     13.76 o
   3  10  20       76.57       49.74     24.65 o
   4  10  20      121.05      116.52     32.49 o
  -4  11  20       19.72        1.93     34.52 o
  -3  11  20      410.69      387.05     32.58 o
  -2  11  20       34.39       46.28     13.48 o
  -1  11  20      743.66      745.31     33.98 o
   0  11  20      130.68      135.58     14.53 o
   1  11  20      487.39      508.15     26.61 o
   2  11  20      108.71       89.55     20.42 o
   3  11  20      178.65      140.83     24.94 o
   4  11  20       19.05       75.91     80.96 o
  -3  12  20       61.63       23.78     45.55 o
  -2  12  20       48.29       63.56     25.18 o
  -1  12  20       67.04       50.56     28.93 o
   0  12  20       46.95       63.47     13.14 o
   1  12  20        4.09       -7.18     21.11 o
   2  12  20       43.51       23.52     43.44 o
   3  12  20      141.41      203.28     44.36 o
  -2  13  20      119.15      122.16     48.52 o
  -1  13  20       79.49       80.94     28.97 o
   0  13  20      368.93      362.41     41.24 o
   1  13  20      117.38      104.88     21.51 o
   2  13  20      204.52      236.00     51.48 o
  -3 -12  21       35.75       40.57     61.10 o
  -2 -12  21        6.97       71.82     69.73 o
   3 -12  21      115.69      189.37     51.31 o
  -4 -11  21        1.48       44.24     76.55 o
  -3 -11  21      303.85      259.43     46.69 o
  -2 -11  21       58.33       66.49     45.72 o
   0 -11  21      186.79      188.84     34.86 o
   1 -11  21      100.38       21.06     30.19 o
   2 -11  21       87.67       48.78     29.42 o
   3 -11  21       43.25       32.77     33.71 o
   4 -11  21       37.00      -30.84     61.74 o
  -5 -10  21       43.58        9.93     78.11 o
  -4 -10  21       49.17       42.76     52.29 o
  -3 -10  21        7.35      103.71     55.12 o
  -1 -10  21      223.99      246.75     32.28 o
   0 -10  21      297.60      282.71     48.53 o
   1 -10  21      455.06      475.55     29.29 o
   2 -10  21      238.66      200.26     28.36 o
   3 -10  21      212.71      262.74     27.87 o
  -4  -9  21       81.53       71.83     34.68 o
  -3  -9  21      770.93      894.59     61.08 o
  -2  -9  21      114.00      159.42     42.24 o
  -1  -9  21      323.32      335.87     23.33 o
   0  -9  21      136.13      132.22     31.57 o
   1  -9  21       62.10       47.48     26.46 o
   2  -9  21      107.03      159.17     42.27 o
   3  -9  21       32.72       -9.57     62.33 o
   4  -9  21      150.48      152.30     32.49 o
   5  -9  21       68.17       43.22     42.91 o
  -6  -8  21       32.61       26.63     65.37 o
  -5  -8  21       44.65      -39.88     39.88 o
  -4  -8  21        5.64        5.23     30.85 o
  -3  -8  21       38.55       70.54     40.85 o
  -2  -8  21       15.37       36.21     29.12 o
  -1  -8  21       29.13       10.49     15.12 o
   0  -8  21       38.15       43.25     15.04 o
   1  -8  21        2.04       15.10     17.91 o
   2  -8  21      458.38      517.94     26.60 o
   3  -8  21       65.69       45.87     16.75 o
   4  -8  21      199.58      181.95     43.62 o
   5  -8  21       15.18       38.35     37.66 o
  -6  -7  21       35.87       53.47     33.26 o
  -5  -7  21        4.00      -11.43     41.54 o
  -4  -7  21       84.75      117.82     32.22 o
  -3  -7  21       48.23       64.81     30.70 o
  -2  -7  21       36.87        6.15     10.74 o
  -1  -7  21      292.74      282.22     15.39 o
   0  -7  21       87.60       94.40     26.46 o
   1  -7  21       18.03       22.74      9.95 o
   2  -7  21      118.05      131.54     32.72 o
   3  -7  21       19.57       24.80     18.91 o
   4  -7  21       31.51       73.39     48.40 o
   5  -7  21        4.09       40.35     20.89 o
   6  -7  21       16.88       27.57     38.60 o
  -6  -6  21       26.00       23.92     37.41 o
  -5  -6  21       34.70       -0.94     31.69 o
  -4  -6  21      100.40      140.95     28.67 o
  -3  -6  21       12.52       20.47     13.51 o
  -2  -6  21      355.25      366.79     29.69 o
  -1  -6  21       19.02       28.49     10.07 o
   0  -6  21       28.67       37.79      8.31 o
   1  -6  21       43.60       49.63      9.88 o
   2  -6  21       46.11       52.08     13.28 o
   3  -6  21       27.74       40.03     15.38 o
   4  -6  21      171.53      205.36     23.55 o
   5  -6  21       29.57       49.97     24.77 o
   6  -6  21       73.07       58.79     29.19 o
  -7  -5  21      130.12      184.06     54.84 o
  -6  -5  21       15.57       30.88     34.53 o
  -5  -5  21      170.80      183.66     29.56 o
  -4  -5  21       32.72       45.84     21.95 o
  -3  -5  21      124.97      113.90     11.67 o
  -2  -5  21      373.83      362.16     14.00 o
  -1  -5  21      398.52      398.51     23.00 o
   0  -5  21      117.62      146.98     10.11 o
   1  -5  21        2.11       -2.08      7.62 o
   2  -5  21       82.34       77.99     13.44 o
   3  -5  21      121.45      129.50     19.19 o
   4  -5  21      172.14      172.71     19.88 o
   5  -5  21      312.33      342.48     26.47 o
   6  -5  21       85.84      144.43     57.77 o
  -7  -4  21       36.68      -38.17     42.77 o
  -6  -4  21      339.36      367.37     39.41 o
  -5  -4  21       14.92       14.71     24.15 o
  -4  -4  21      237.95      248.89     16.34 o
  -3  -4  21      235.65      203.74     31.34 o
  -2  -4  21      514.48      526.35     17.28 o
  -1  -4  21       24.30      -12.65     12.65 o
   0  -4  21      988.53     1044.44     30.36 o
   1  -4  21        8.18        8.77      8.96 o
   2  -4  21      296.78      255.18     30.39 o
   3  -4  21      240.14      224.65     40.33 o
   4  -4  21      100.87      101.07     20.85 o
   5  -4  21       36.66       20.15     27.86 o
   6  -4  21       66.99       58.06     42.62 o
   7  -4  21        4.21      -27.96     29.67 o
  -7  -3  21       87.29       59.37     39.62 o
  -6  -3  21      133.62      152.30     37.97 o
  -5  -3  21      140.97      145.48     13.45 o
  -4  -3  21      467.94      465.57     22.85 o
  -3  -3  21      609.86      582.52     25.38 o
  -2  -3  21      194.67      198.43     12.77 o
  -1  -3  21      936.02      850.42     24.43 o
   0  -3  21       46.51       50.01      7.65 o
   1  -3  21      974.98      911.06     31.34 o
   2  -3  21       63.35       75.65     23.97 o
   3  -3  21     1014.50     1039.65     35.79 o
   4  -3  21        1.47      -14.94     14.94 o
   5  -3  21      235.48      264.43     23.33 o
   6  -3  21      149.23      182.15     29.67 o
   7  -3  21      106.45      195.00     49.58 o
  -7  -2  21       59.02       54.75     32.62 o
  -6  -2  21      201.68      229.69     19.73 o
  -5  -2  21      159.76      170.84     31.78 o
  -4  -2  21     1465.17     1470.82     54.28 o
  -3  -2  21      270.95      260.79     12.79 o
  -2  -2  21     2101.86     2054.28     49.29 o
  -1  -2  21       27.14       15.15      7.97 o
   0  -2  21      285.13      279.35     12.78 o
   1  -2  21      143.80      126.14     11.99 o
   2  -2  21      843.02      798.45     24.08 o
   3  -2  21      115.26      112.11     14.70 o
   4  -2  21       72.55      104.77     16.23 o
   5  -2  21       58.45       53.40     17.54 o
   6  -2  21       35.75       12.08     41.69 o
   7  -2  21       55.19      -34.52     65.34 o
  -7  -1  21      139.24      113.79     20.22 o
  -6  -1  21       92.22       76.20     24.42 o
  -5  -1  21      366.59      352.47     20.86 o
  -4  -1  21      299.03      286.49     17.44 o
  -3  -1  21     1081.59     1089.82     30.05 o
  -2  -1  21      871.60      844.11     24.24 o
  -1  -1  21      931.48      997.19     27.42 o
   0  -1  21      874.52      813.00     25.03 o
   1  -1  21      214.28      222.90     12.55 o
   2  -1  21     1136.60     1023.73     28.10 o
   3  -1  21      258.39      254.61     19.53 o
   4  -1  21      358.82      352.53     23.25 o
   5  -1  21      439.91      409.34     28.54 o
   6  -1  21       26.40       27.19     23.79 o
   7  -1  21      238.38      304.68     33.71 o
  -7   0  21       32.26       21.19     23.83 o
  -6   0  21       49.54       35.30     17.19 o
  -5   0  21      886.06      808.17     47.39 o
  -4   0  21      267.73      277.22     18.36 o
  -3   0  21     6033.44     6006.31    137.06 o
  -2   0  21       23.84       42.97     10.23 o
  -1   0  21    13175.40    12862.89    280.93 o
   0   0  21       18.14       35.65     13.51 o
   1   0  21    15347.80    14866.58    439.46 o
   2   0  21       39.33       35.48      8.36 o
   3   0  21     9278.48     9304.13    207.89 o
   4   0  21        0.04        8.40     17.87 o
   5   0  21     2151.89     2233.87     84.65 o
   6   0  21        4.93       -1.76     20.37 o
   7   0  21      329.75      402.40     50.38 o
  -7   1  21      140.75      140.89     21.19 o
  -6   1  21       94.91      121.12     24.80 o
  -5   1  21      366.87      378.15     26.65 o
  -4   1  21      299.53      251.45     20.46 o
  -3   1  21     1077.86     1098.20     31.36 o
  -2   1  21      878.37      867.79     22.06 o
  -1   1  21      928.61      959.27     24.56 o
   0   1  21      870.09      836.50     25.17 o
   1   1  21      216.91      229.02     14.12 o
   2   1  21     1135.43     1018.44     33.35 o
   3   1  21      252.88      246.73     18.77 o
   4   1  21      359.69      320.12     25.22 o
   5   1  21      434.40      464.87     37.67 o
   6   1  21       26.63       79.81     28.24 o
   7   1  21      235.75      289.44     48.23 o
  -7   2  21       60.39       69.07     28.99 o
  -6   2  21      200.37      183.32     20.84 o
  -5   2  21      160.67      152.79     15.37 o
  -4   2  21     1454.65     1455.78     34.75 o
  -3   2  21      269.06      261.26     12.70 o
  -2   2  21     2104.29     1972.61     45.47 o
  -1   2  21       29.62       10.24     11.19 o
   0   2  21      284.41      297.11     14.25 o
   1   2  21      138.30      148.10     12.58 o
   2   2  21      844.29      836.72     29.07 o
   3   2  21      110.50      123.79     21.78 o
   4   2  21       72.50       87.05     15.56 o
   5   2  21       56.59       63.48     16.90 o
   6   2  21       35.60        2.40     23.62 o
   7   2  21       54.43        0.13     39.68 o
  -7   3  21       89.13       66.61     29.29 o
  -6   3  21      136.02      154.62     30.70 o
  -5   3  21      141.69      177.49     20.82 o
  -4   3  21      472.54      477.20     18.73 o
  -3   3  21      609.92      564.84     18.41 o
  -2   3  21      187.57      203.81      9.10 o
  -1   3  21      934.61      872.37     42.51 o
   0   3  21       47.81       48.51     16.44 o
   1   3  21      978.09      973.22     29.77 o
   2   3  21       64.83       87.86     15.46 o
   3   3  21     1019.57     1054.41     35.59 o
   4   3  21        1.40       -4.96     13.17 o
   5   3  21      233.70      218.92     34.38 o
   6   3  21      148.53      168.69     23.52 o
   7   3  21      104.55      144.84     75.80 o
  -7   4  21       35.25       63.50     27.67 o
  -6   4  21      342.69      346.43     23.26 o
  -5   4  21       14.17       22.25     11.77 o
  -4   4  21      241.23      277.47     17.26 o
  -3   4  21      234.87      233.28     25.26 o
  -2   4  21      532.63      514.84     26.24 o
  -1   4  21       23.60       25.39      8.42 o
   0   4  21      987.34     1032.68     45.69 o
   1   4  21        9.39        9.06     15.81 o
   2   4  21      283.03      243.93     17.33 o
   3   4  21      243.34      237.60     37.98 o
   4   4  21       97.90      100.51     31.67 o
   5   4  21       36.18       42.42     21.45 o
   6   4  21       66.46       45.73     51.67 o
   7   4  21        4.53      -33.13     54.32 o
  -7   5  21      130.09      159.54     24.34 o
  -6   5  21       14.59       35.27     37.05 o
  -5   5  21      169.43      163.00     14.36 o
  -4   5  21       32.61       49.44     17.60 o
  -3   5  21      123.41      123.48     15.67 o
  -2   5  21      375.19      354.50     16.22 o
  -1   5  21      398.58      399.99     21.79 o
   0   5  21      116.13      122.89     12.50 o
   1   5  21        2.43       11.18     17.86 o
   2   5  21       79.82       86.14     25.77 o
   3   5  21      119.82      139.02     32.32 o
   4   5  21      172.36      198.80     19.83 o
   5   5  21      312.80      358.18     25.50 o
   6   5  21       86.62       66.80     49.69 o
  -6   6  21       26.10       23.44     21.33 o
  -5   6  21       34.40       44.98     15.99 o
  -4   6  21       99.65       94.98     13.22 o
  -3   6  21       12.55        2.68      9.98 o
  -2   6  21      362.60      348.68     33.20 o
  -1   6  21       18.89       21.87      9.20 o
   0   6  21       27.31       17.67      9.47 o
   1   6  21       43.37       62.88     16.71 o
   2   6  21       42.84       44.19     16.32 o
   3   6  21       27.82       13.72     20.36 o
   4   6  21      176.39      135.22     27.03 o
   5   6  21       29.72       75.44     20.14 o
   6   6  21       75.10       65.09     35.97 o
  -6   7  21       35.27        7.88     20.63 o
  -5   7  21        4.43        1.22     21.78 o
  -4   7  21       82.22       94.17     13.65 o
  -3   7  21       47.71       39.22     11.10 o
  -2   7  21       34.15       28.56     22.93 o
  -1   7  21      293.62      253.17     16.43 o
   0   7  21       89.10       88.69     12.26 o
   1   7  21       18.00       -1.31     16.37 o
   2   7  21      124.45      120.48     14.25 o
   3   7  21       19.33       36.96     16.16 o
   4   7  21       33.01       37.71     20.95 o
   5   7  21        4.16       16.53     26.95 o
   6   7  21       16.93      -23.86     23.86 o
  -6   8  21       32.60       -5.87     38.66 o
  -5   8  21       43.79       10.29     36.51 o
  -4   8  21        5.36        3.85     24.60 o
  -3   8  21       37.89       30.56     11.47 o
  -2   8  21       16.56       55.26     18.94 o
  -1   8  21       30.19       18.13     11.47 o
   0   8  21       34.79       84.09     31.62 o
   1   8  21        1.74        3.02     11.73 o
   2   8  21      458.07      477.89     26.23 o
   3   8  21       66.58       22.59     23.58 o
   4   8  21      200.67      191.31     19.20 o
   5   8  21       14.42       -7.91     28.74 o
  -5   9  21      285.19      365.06     40.99 o
  -4   9  21       81.96       99.96     19.11 o
  -3   9  21      767.85      784.39     35.83 o
  -2   9  21      113.18      160.63     17.28 o
  -1   9  21      320.14      289.72     15.81 o
   0   9  21      135.69      154.89     31.25 o
   1   9  21       63.73       92.33     16.63 o
   2   9  21      109.69      184.23     30.30 o
   4   9  21      152.01      135.01     22.47 o
   5   9  21       69.15       78.34     41.41 o
  -5  10  21       43.78       36.13     61.95 o
  -4  10  21       48.64       58.07     21.93 o
  -3  10  21        7.57      -23.96     32.34 o
  -2  10  21      177.60      103.30     18.66 o
  -1  10  21      222.11      223.82     33.00 o
   0  10  21      297.08      304.91     20.38 o
   1  10  21      458.39      478.52     34.14 o
   2  10  21      237.76      234.79     18.96 o
   3  10  21      213.82      239.48     23.56 o
   4  10  21      160.31      110.37     41.01 o
  -4  11  21        1.62       12.36     27.47 o
  -3  11  21      302.75      326.85     42.93 o
  -2  11  21       57.97       75.34     15.67 o
  -1  11  21      270.47      248.09     19.98 o
   0  11  21      187.26      188.81     17.38 o
   1  11  21      100.24      102.43     15.61 o
   2  11  21       87.05      117.86     26.19 o
   3  11  21       42.80      -13.73     30.86 o
   4  11  21       36.96       28.08     74.82 o
  -3  12  21       35.56       34.50     44.70 o
  -2  12  21        7.08       37.15     16.81 o
  -1  12  21       56.85      -11.76     25.12 o
   0  12  21      140.55      142.94     30.56 o
   1  12  21      107.66       63.94     19.64 o
   2  12  21      149.17      172.11     25.78 o
   3  12  21      116.69      126.13     44.35 o
  -1  13  21        7.04        1.20     36.34 o
   0  13  21      164.95      183.17     28.18 o
   1  13  21       76.02       74.33     34.82 o
  -3 -12  22      294.53      274.50    102.99 o
  -2 -12  22       84.41       -0.87     70.37 o
   1 -12  22      160.47      225.38     68.66 o
   2 -12  22       84.78       29.77     57.08 o
  -4 -11  22       61.76       43.52    108.47 o
  -3 -11  22      481.03      437.83     56.55 o
  -2 -11  22       25.00      -19.66     50.96 o
   1 -11  22      277.94      300.26     37.13 o
   2 -11  22       42.27       53.32     22.39 o
   3 -11  22       89.65       25.38     48.81 o
  -4 -10  22      132.00       78.52     57.65 o
  -3 -10  22      189.05      200.45     54.94 o
  -2 -10  22       95.44      146.29     35.88 o
  -1 -10  22      250.99      270.66     36.27 o
   0 -10  22       64.13       31.96     33.76 o
   1 -10  22      316.25      312.72     22.72 o
   2 -10  22       37.73       27.76     50.71 o
   3 -10  22      184.11      214.47     42.97 o
   4 -10  22       95.53      104.44     41.44 o
  -5  -9  22      130.33      156.04     41.29 o
  -4  -9  22      274.06      254.86     65.86 o
  -3  -9  22      129.17      169.00     41.46 o
  -2  -9  22     1236.03     1231.38     76.32 o
  -1  -9  22      111.91       74.28     29.50 o
   0  -9  22     1465.39     1616.99     59.72 o
   1  -9  22       11.64       30.07     17.86 o
   2  -9  22     1577.02     1586.02     63.11 o
   3  -9  22       57.91       22.11     17.12 o
   4  -9  22      626.67      665.50     41.42 o
  -6  -8  22       31.67      -46.47     66.34 o
  -5  -8  22      124.14       55.36     47.00 o
  -3  -8  22      382.86      361.46     40.26 o
  -2  -8  22       77.20       53.62     25.87 o
  -1  -8  22     1705.93     1788.85     62.99 o
   0  -8  22      151.27      172.17     17.04 o
   1  -8  22     1317.49     1322.24     47.95 o
   2  -8  22       89.45       95.12     29.86 o
   3  -8  22      346.17      350.64     36.63 o
   4  -8  22       48.19       35.49     47.56 o
   5  -8  22      121.63      114.08     64.38 o
  -6  -7  22        7.60      -29.83     76.17 o
  -5  -7  22       73.96      115.66     33.28 o
  -4  -7  22       46.70       66.60     37.39 o
  -3  -7  22       20.87       43.70     35.66 o
  -2  -7  22       63.40       60.36     11.45 o
  -1  -7  22       48.21       44.27     19.00 o
   0  -7  22      498.54      465.90     18.88 o
   1  -7  22       15.23       20.20     11.86 o
   2  -7  22       61.15       63.45     21.44 o
   3  -7  22       12.78       11.16     27.49 o
   4  -7  22      142.96      151.32     35.90 o
   5  -7  22        2.41        1.51     37.84 o
   6  -7  22       19.12       45.94     48.55 o
  -6  -6  22       48.52      101.32     41.54 o
  -5  -6  22      571.31      522.49     47.85 o
  -4  -6  22       71.48       83.64     25.13 o
  -3  -6  22      312.16      299.49     22.03 o
  -2  -6  22       64.77       95.11     12.45 o
  -1  -6  22      103.95      123.51      9.66 o
   0  -6  22       48.69       67.10     22.34 o
   1  -6  22      137.32      127.79     10.31 o
   2  -6  22       93.34      108.13     14.92 o
   3  -6  22      167.61      175.09     19.05 o
   4  -6  22      135.53      171.51     23.44 o
   5  -6  22       62.47       71.58     25.07 o
   6  -6  22       91.87       29.50     41.11 o
  -7  -5  22      167.91      233.37     46.81 o
  -6  -5  22        3.92        8.42     46.83 o
  -5  -5  22      611.32      623.41     50.54 o
  -4  -5  22       26.16       33.46     19.77 o
  -3  -5  22     1255.91     1282.62     47.71 o
  -2  -5  22       14.78        6.21      9.93 o
  -1  -5  22     1271.89     1306.27     35.16 o
   0  -5  22      585.35      573.90     20.58 o
   1  -5  22      283.80      286.50     20.71 o
   2  -5  22       31.42       25.20     12.54 o
   3  -5  22       50.72       65.62     22.30 o
   4  -5  22       33.58       47.74     26.73 o
   5  -5  22       66.08       71.18     47.05 o
   6  -5  22        0.79       19.30     27.84 o
  -7  -4  22       22.27       20.10     47.15 o
  -6  -4  22      232.57      219.81     39.35 o
  -5  -4  22       10.14       15.57     20.19 o
  -4  -4  22       66.48       53.53     12.15 o
  -3  -4  22       93.36       76.73     13.54 o
  -2  -4  22      287.59      310.12     13.07 o
  -1  -4  22      611.92      615.47     19.64 o
   0  -4  22      837.18      872.60     27.55 o
   1  -4  22      418.89      409.80     20.08 o
   2  -4  22       25.67       39.54     19.39 o
   3  -4  22       39.12       50.74     31.19 o
   4  -4  22      138.65      105.87     26.41 o
   5  -4  22        7.95       57.11     32.41 o
   6  -4  22       63.10       -7.29     26.53 o
  -7  -3  22       43.57       96.35     33.82 o
  -6  -3  22        7.21       -0.28     29.93 o
  -5  -3  22      104.40       71.14     21.24 o
  -4  -3  22       98.47      109.64     31.04 o
  -3  -3  22       21.62       25.87     17.88 o
  -2  -3  22      231.03      232.50     12.81 o
  -1  -3  22      433.78      398.25     15.56 o
   0  -3  22      667.98      689.28     22.66 o
   1  -3  22      363.23      358.92     14.73 o
   2  -3  22      240.66      208.07     21.44 o
   3  -3  22      675.36      694.32     49.10 o
   4  -3  22      114.12      148.80     18.16 o
   5  -3  22      265.58      253.93     44.50 o
   6  -3  22      137.29      240.90     34.52 o
   7  -3  22       51.13      136.76     72.46 o
  -7  -2  22        8.83       36.50     30.33 o
  -6  -2  22      106.72      104.23     17.25 o
  -5  -2  22       78.43      100.01     12.95 o
  -4  -2  22      646.80      669.39     29.37 o
  -3  -2  22     1402.46     1422.43     41.46 o
  -2  -2  22      620.83      658.59     20.84 o
  -1  -2  22      652.22      601.25     20.02 o
   0  -2  22      196.93      205.97     10.65 o
   1  -2  22     1013.27     1011.55     32.51 o
   2  -2  22      423.80      414.83     22.15 o
   3  -2  22     1128.88     1242.37     58.56 o
   4  -2  22       88.94       68.00     21.51 o
   5  -2  22       66.89       58.89     17.17 o
   6  -2  22        3.72      -27.93     27.93 o
   7  -2  22       42.86       10.36     44.99 o
  -7  -1  22       14.70       50.90     25.49 o
  -6  -1  22      151.67      128.74     16.90 o
  -5  -1  22       89.31       85.15     13.09 o
  -4  -1  22      171.42      193.83     15.15 o
  -3  -1  22        7.55       19.94     39.60 o
  -2  -1  22      185.30      194.71     10.75 o
  -1  -1  22      681.05      604.66     20.17 o
   0  -1  22       73.74       88.02      9.93 o
   1  -1  22     1929.01     1781.66     47.83 o
   2  -1  22      171.48      140.90     16.01 o
   3  -1  22     2332.80     2289.90     60.90 o
   4  -1  22       72.88       78.63     15.83 o
   5  -1  22      928.96     1010.88     45.83 o
   6  -1  22       26.07       48.13     30.39 o
   7  -1  22      308.71      330.18     38.48 o
  -7   0  22       19.04       -5.89     36.38 o
  -6   0  22       99.20      107.14     25.68 o
  -5   0  22        9.95       39.22     12.20 o
  -4   0  22      507.31      486.66     24.34 o
  -3   0  22      306.30      285.66     19.47 o
  -2   0  22     1839.28     1801.94     42.83 o
  -1   0  22      110.32      256.07     24.47 o
   0   0  22     2677.66     2758.31     59.69 o
   1   0  22        7.84      219.84     23.11 o
   2   0  22      783.86      786.64     26.24 o
   3   0  22      829.68      776.51     43.18 o
   4   0  22       60.00       85.64     26.14 o
   5   0  22      464.50      447.42     31.42 o
   6   0  22        0.49       40.09     27.76 o
   7   0  22      151.70      165.64     62.56 o
  -7   1  22       14.86       58.69     27.11 o
  -6   1  22      150.63      154.12     22.10 o
  -5   1  22       88.41      101.60     14.05 o
  -4   1  22      169.57      164.61     11.25 o
  -3   1  22        8.27       40.78      8.89 o
  -2   1  22      184.36      171.17      9.71 o
  -1   1  22      685.23      667.96     19.39 o
   0   1  22       75.11       83.41     17.33 o
   1   1  22     1916.13     1748.74     42.79 o
   2   1  22      171.71      205.76     15.59 o
   3   1  22     2344.28     2238.35     60.61 o
   4   1  22       72.38       70.44     15.48 o
   5   1  22      926.70      908.16     60.88 o
   6   1  22       25.17       87.83     33.84 o
   7   1  22      314.81      369.13     40.66 o
  -7   2  22        8.41       -4.24     25.65 o
  -6   2  22      111.44      120.51     17.52 o
  -5   2  22       79.56      109.47     32.05 o
  -4   2  22      646.23      647.21     23.81 o
  -3   2  22     1392.74     1341.71     36.53 o
  -2   2  22      619.09      636.01     35.36 o
  -1   2  22      660.37      596.70     20.97 o
   0   2  22      196.93      220.90     13.93 o
   1   2  22     1013.18      993.49     30.79 o
   2   2  22      425.77      450.77     21.32 o
   3   2  22     1144.11     1138.96     37.20 o
   4   2  22       90.33       76.87     15.26 o
   5   2  22       70.13       68.36     22.09 o
   6   2  22        3.53      -17.42     40.70 o
   7   2  22       43.42      -55.68     72.17 o
  -7   3  22       42.15        8.60     26.67 o
  -6   3  22        7.38       17.80     19.15 o
  -5   3  22      100.62      101.63     14.08 o
  -4   3  22       93.98      104.02      9.93 o
  -3   3  22       20.63       25.69      8.88 o
  -2   3  22      226.95      251.66     14.42 o
  -1   3  22      433.02      414.95     17.01 o
   0   3  22      667.29      702.03     32.93 o
   1   3  22      366.90      382.39     19.44 o
   2   3  22      242.95      230.04     16.02 o
   3   3  22      675.66      648.41     29.02 o
   4   3  22      114.66      145.13     16.99 o
   5   3  22      264.03      264.43     22.17 o
   6   3  22      134.57      195.15     43.82 o
   7   3  22       52.53       64.41     41.27 o
  -7   4  22       22.14       62.31     25.31 o
  -6   4  22      233.53      173.68     27.75 o
  -5   4  22       10.21       12.53     15.56 o
  -4   4  22       66.82       68.87     20.78 o
  -3   4  22       95.82       93.46      9.58 o
  -2   4  22      289.99      318.13     17.54 o
  -1   4  22      616.17      632.38     28.80 o
   0   4  22      835.92      880.93     48.78 o
   1   4  22      412.43      402.84     24.38 o
   2   4  22       25.53       15.05     13.04 o
   3   4  22       36.86       16.54     12.34 o
   4   4  22      138.98      141.46     18.42 o
   5   4  22        7.78       51.84     29.15 o
   6   4  22       64.47       -0.55     49.04 o
  -7   5  22      170.58      196.48     27.72 o
  -6   5  22        3.74      -11.54     17.35 o
  -5   5  22      608.65      654.17     26.84 o
  -4   5  22       26.52        6.55     22.63 o
  -3   5  22     1259.47     1249.76     38.38 o
  -2   5  22       14.02       19.83     11.86 o
  -1   5  22     1268.12     1213.25     35.83 o
   0   5  22      587.22      584.10     23.42 o
   1   5  22      286.72      306.30     17.76 o
   2   5  22       32.72       28.22     17.52 o
   3   5  22       50.40       71.03     13.85 o
   4   5  22       35.06       62.28     26.61 o
   5   5  22       65.13       80.93     23.15 o
   6   5  22        0.86       18.15     35.35 o
  -6   6  22       48.92       -3.89     35.29 o
  -5   6  22      569.38      556.89     38.98 o
  -4   6  22       70.88       73.59     16.79 o
  -3   6  22      307.71      325.82     18.39 o
  -2   6  22       64.79       67.65     11.57 o
  -1   6  22      101.18      111.32     12.37 o
   0   6  22       48.00       68.11     38.23 o
   1   6  22      136.83      113.78     15.57 o
   2   6  22       92.11      126.76     32.69 o
   3   6  22      165.35      192.54     17.85 o
   4   6  22      133.99      120.91     17.24 o
   5   6  22       61.73      112.91     45.27 o
   6   6  22       90.75       27.93     33.15 o
  -6   7  22        8.06       29.03     31.50 o
  -5   7  22       73.61       45.48     15.40 o
  -4   7  22       47.28       42.55     15.55 o
  -3   7  22       22.64       26.37     12.92 o
  -2   7  22       63.65       68.95     16.98 o
  -1   7  22       48.59       56.66     14.69 o
   0   7  22      498.27      468.88     25.15 o
   1   7  22       14.58       -1.17     10.87 o
   2   7  22       61.72       73.88     25.00 o
   3   7  22       12.62       20.48     18.84 o
   4   7  22      141.81      102.58     21.15 o
   5   7  22        2.61      -21.98     21.98 o
   6   7  22       19.25       26.30     43.39 o
  -6   8  22       31.98       73.04     49.01 o
  -5   8  22      125.24       80.83     27.09 o
  -4   8  22       22.21       21.94     15.68 o
  -3   8  22      381.76      341.19     31.11 o
  -2   8  22       77.11       77.88     13.14 o
  -1   8  22     1703.63     1723.94     64.73 o
   0   8  22      152.07      174.94     18.61 o
   1   8  22     1319.18     1316.32     60.54 o
   2   8  22       90.67      120.17     16.15 o
   3   8  22      345.14      369.59     26.13 o
   4   8  22       48.65       52.52     17.81 o
   5   8  22      122.79      164.22     29.18 o
  -5   9  22      127.85      144.74     21.83 o
  -4   9  22      272.83      304.33     25.11 o
  -3   9  22      131.53      101.96     23.97 o
  -2   9  22     1231.61     1203.29     48.45 o
  -1   9  22      112.57      124.40     15.36 o
   0   9  22     1467.36     1543.63     95.05 o
   1   9  22       11.97      -10.95     33.64 o
   2   9  22     1582.38     1644.14     62.26 o
   3   9  22       59.16       41.10     23.56 o
   4   9  22      627.24      594.04     90.31 o
   5   9  22       90.75       66.25     47.61 o
  -4  10  22      131.47      194.15     22.41 o
  -3  10  22      191.02      191.08     21.50 o
  -2  10  22       95.57       90.32     15.45 o
  -1  10  22      251.27      211.43     19.35 o
   0  10  22       63.63       29.93     27.11 o
   1  10  22      316.38      329.92     21.78 o
   2  10  22       37.95       43.86     19.89 o
   3  10  22      183.30      202.77     23.53 o
   4  10  22       97.10       62.72     43.30 o
  -4  11  22       62.37      108.07     28.93 o
  -3  11  22      481.95      433.76     40.61 o
  -2  11  22       24.84       41.77     40.55 o
  -1  11  22      510.96      444.32     25.81 o
   0  11  22        0.50       21.39     15.17 o
   1  11  22      277.77      271.08     21.55 o
   2  11  22       41.61       68.64     18.08 o
   3  11  22       90.08      144.20     38.79 o
  -3  12  22      300.80      273.71     26.21 o
  -2  12  22       85.90      104.78     21.35 o
  -1  12  22      194.66      179.95     20.94 o
   0  12  22      147.63      153.98     31.15 o
   1  12  22      160.78      150.20     21.30 o
   2  12  22       84.32       85.21     28.12 o
   0  13  22       85.91      134.72     32.37 o
   2 -12  23      151.31      131.50     78.78 o
  -3 -11  23      328.77      393.31     49.81 o
  -2 -11  23      138.37      181.34     44.73 o
   2 -11  23      187.17      188.01     53.42 o
   3 -11  23      150.72      107.20     40.95 o
  -4 -10  23      111.62       78.83     60.99 o
  -3 -10  23       46.53       17.78     64.06 o
  -2 -10  23      388.93      395.10     44.05 o
  -1 -10  23      114.09      152.22     61.67 o
   1 -10  23       67.26       60.02     29.56 o
   2 -10  23      765.06      782.53     62.49 o
   3 -10  23       10.99      104.05     32.45 o
   4 -10  23      415.22      460.61     50.40 o
  -5  -9  23       38.56       -6.45     49.77 o
  -4  -9  23       58.62       39.79     54.93 o
  -3  -9  23       38.24       23.94     52.42 o
  -2  -9  23      232.30      290.80     32.69 o
  -1  -9  23       25.22       55.59     21.05 o
   0  -9  23      554.33      521.47     46.31 o
   1  -9  23       31.50       21.48     20.95 o
   2  -9  23      339.65      293.67     33.08 o
   3  -9  23       72.30       55.16     30.29 o
   4  -9  23       96.91      129.54     31.25 o
  -5  -8  23       69.32        6.21     67.87 o
  -4  -8  23        2.90       40.10     48.27 o
  -3  -8  23       40.15       60.46     35.21 o
  -2  -8  23       55.54      120.17     33.26 o
  -1  -8  23        5.98       17.30     28.78 o
   0  -8  23      676.33      689.92     26.31 o
   1  -8  23       14.22       23.60     20.83 o
   2  -8  23      809.72      794.15     38.81 o
   3  -8  23       10.53       33.57     29.86 o
   4  -8  23      735.10      779.35     60.06 o
   5  -8  23       29.06       53.83     56.33 o
  -6  -7  23       48.12       12.17     68.58 o
  -5  -7  23      564.31      654.28     54.31 o
  -4  -7  23       13.51       59.43     31.88 o
  -3  -7  23      627.69      618.75     47.77 o
  -2  -7  23       16.25       36.03     16.60 o
  -1  -7  23      416.92      389.24     18.38 o
   0  -7  23       60.94       68.68     13.31 o
   1  -7  23       42.67       74.27     32.85 o
   2  -7  23       15.38       38.08     26.46 o
   3  -7  23       25.38       13.96     16.85 o
   4  -7  23        0.70      -14.15     34.82 o
   5  -7  23       27.63      -44.65     52.07 o
  -6  -6  23       54.91      121.45     62.28 o
  -5  -6  23      138.60      170.40     34.56 o
  -4  -6  23      238.72      285.94     34.61 o
  -3  -6  23      339.89      316.38     19.28 o
  -2  -6  23      359.14      421.14     21.35 o
  -1  -6  23      344.71      309.51     15.28 o
   0  -6  23      159.24      191.26     11.77 o
   1  -6  23      388.09      345.69     55.25 o
   2  -6  23       60.14       61.65     28.91 o
   3  -6  23      145.50      161.15     18.44 o
   4  -6  23       12.56       45.92     27.66 o
   5  -6  23       30.11       79.49     60.40 o
   6  -6  23       28.93      -79.52     85.08 o
  -6  -5  23       33.26        0.85     34.55 o
  -5  -5  23      162.74      172.98     30.32 o
  -4  -5  23       37.43       23.86     13.28 o
  -3  -5  23      576.19      586.89     26.36 o
  -2  -5  23      317.72      319.79     18.31 o
  -1  -5  23       72.40       71.64      8.79 o
   0  -5  23     1091.78     1021.37     30.17 o
   1  -5  23       84.70       68.81      8.24 o
   2  -5  23      644.33      685.91     42.57 o
   3  -5  23      112.74      107.75     25.41 o
   4  -5  23      235.47      250.47     22.54 o
   5  -5  23       11.59       77.61     48.30 o
   6  -5  23        3.01       36.95     31.08 o
  -6  -4  23       92.43       80.12     40.92 o
  -5  -4  23        7.05       -2.75     16.00 o
  -4  -4  23      494.18      473.32     24.16 o
  -3  -4  23       38.07       27.98     15.19 o
  -2  -4  23      899.98      854.00     27.98 o
  -1  -4  23        7.16       24.17     13.21 o
   0  -4  23       34.10       43.68     10.82 o
   1  -4  23       16.42       24.83     22.19 o
   2  -4  23      284.60      306.78     19.64 o
   3  -4  23       16.58       -5.23     16.31 o
   4  -4  23        7.61      -16.05     29.64 o
   5  -4  23       14.96       -3.68     28.16 o
   6  -4  23       42.38        5.46     30.91 o
  -7  -3  23       41.61       57.45     57.60 o
  -6  -3  23      172.08      167.11     40.87 o
  -5  -3  23      346.18      394.98     22.34 o
  -4  -3  23      430.49      440.59     22.43 o
  -3  -3  23      971.71      943.25     37.94 o
  -2  -3  23      887.87      860.12     25.93 o
  -1  -3  23      126.24      140.73      9.77 o
   0  -3  23        5.06       19.85      7.23 o
   1  -3  23      109.25      116.93     13.44 o
   2  -3  23      228.57      251.76     16.61 o
   3  -3  23      288.67      281.58     21.64 o
   4  -3  23       82.08       93.18     18.92 o
   5  -3  23       40.51        0.46     29.23 o
   6  -3  23       18.50       -3.71     24.94 o
  -7  -2  23       60.32       32.27     42.56 o
  -6  -2  23       68.92       43.79     26.53 o
  -5  -2  23       27.69       12.56     24.32 o
  -4  -2  23      233.77      238.97     16.80 o
  -3  -2  23      146.79      162.46     13.91 o
  -2  -2  23      216.64      235.35     11.76 o
  -1  -2  23        8.77       21.14      7.60 o
   0  -2  23      716.77      757.37     22.51 o
   1  -2  23      258.68      272.67     15.80 o
   2  -2  23       22.94      -10.17     21.34 o
   3  -2  23      651.44      711.15     33.04 o
   4  -2  23       41.62       45.06     27.06 o
   5  -2  23      177.76      168.87     25.47 o
   6  -2  23        4.00       32.38     34.57 o
  -7  -1  23       12.17       38.50     29.89 o
  -6  -1  23        7.38       41.82     20.43 o
  -5  -1  23       22.40       51.87     18.03 o
  -4  -1  23       66.38       67.09     12.98 o
  -3  -1  23       25.70       18.89     13.37 o
  -2  -1  23      875.66      830.87     25.13 o
  -1  -1  23      380.53      395.20     15.69 o
   0  -1  23      531.33      541.27     18.14 o
   1  -1  23      518.15      483.74     21.72 o
   2  -1  23      987.12      933.82     31.95 o
   3  -1  23      403.51      392.07     24.58 o
   4  -1  23      172.81      178.52     37.53 o
   5  -1  23      143.97      169.35     33.35 o
   6  -1  23       18.88       46.20     33.32 o
   7  -1  23       80.17       95.06     41.26 o
  -7   0  23        0.06       17.28     32.10 o
  -6   0  23       13.93       31.74     17.09 o
  -5   0  23       27.72       74.12     19.32 o
  -4   0  23       27.10       33.62     29.63 o
  -3   0  23      474.51      460.04     19.33 o
  -2   0  23       22.54       21.13     13.63 o
  -1   0  23      997.10     1000.88     25.91 o
   0   0  23       76.32       84.80     12.48 o
   1   0  23     2895.56     2662.11     62.43 o
   2   0  23       10.41       22.07     11.45 o
   3   0  23     2846.46     2839.70     86.22 o
   4   0  23       16.31        5.97     28.39 o
   5   0  23     2020.58     1885.46     74.44 o
   6   0  23        2.96        7.28     39.50 o
   7   0  23      459.79      385.18     35.24 o
  -7   1  23       12.26       22.29     33.92 o
  -6   1  23        7.54       19.76     36.32 o
  -5   1  23       22.93       50.41     12.33 o
  -4   1  23       65.07       53.40     11.23 o
  -3   1  23       25.08       15.19     10.33 o
  -2   1  23      871.81      827.05     25.43 o
  -1   1  23      380.38      385.87     14.39 o
[truncated: 90,213 more chars]
